# Supplementary material for: Structural elements in the flexible tail of the co-chaperone p23 coordinate client binding and progression of the Hsp90 chaperone cycle
Source: Nat Commun. 2021 Feb 5;12:828. doi: 10.1038/s41467-021-21063-0 (PMC7864943; doi:10.1038/s41467-021-21063-0)
Supplement: Supplementary file 3 — Source Data [file 41467_2021_21063_MOESM3_ESM.xlsx]

## Sheet: Figure 1C-F
	wt		d69c		d88c		d91c		d94c		F121A		FW		W124A		d17C		d40C
Concentration of p23 [µM]	Mean	SD	Mean	SD	Mean	SD	Mean	SD	Mean	SD	Mean	SD	Mean	SD	Mean	SD	Mean	SD	Mean	SD
0	1	3.14661e-06	1	3.48688e-07	1	3.53182e-06	1	3.24912e-06	1	1.0738e-06	1	1.51392e-06	1	1.47877e-06	1.00143	0.00201	1	0.024	1	0.024
2	0.41721	0.07722	0.43559	0.00565	0.55361	0.12582	0.89833	0.01037	1.01341	0.04906	1.0175	0.01714	1.01127	0.03656	0.88013	0.06558	0.56177	0.12115	0.56793	0.06959
4	0.32352	0.03237	0.2779	0.03162	0.41202	0.07763	0.76449	0.0642	1.02448	0.01834	1.03659	0.03087	1.01194	0.00298	0.66983	0.01369	0.46057	0.11575	0.31999	0.04938
7	0.29329	0.02087	0.28506	0.02357	0.31428	0.07173	0.64507	0.08218	1.00468	0.05823	1.05537	0.0108	1.04087	0.03506	0.61873	0.002	0.37351	0.09095	0.424192	0.121262
16	0.2765	0.04321	0.23037	0.0296	0.28124	0.05107	0.52678	0.04869	1.04758	0.01271	1.06821	0.01302	1.07591	0.00578	0.49419	0.09005	0.27965	0.01251	0.39983	0.08295

## Sheet: Figure 2A
p23* + AMP-PNP		HSP90		HSP90 + WT		HSP90 + 88C		HSP90 + 91C		HSP90 + 94C
S	norm. dc/dt	S	norm. dc/dt	S	norm. dc/dt	S	norm. dc/dt	S	norm. dc/dt	S	norm. dc/dt
0.04467	0.06527	0.05129	0.0168	0.04266	0.05533	0.0389	0.09533	0.07413	0.05247	0.07244	0.02946
0.04571	0.06096	0.05248	0.01772	0.04365	0.08394	0.03981	0.09981	0.07586	0.04761	0.07413	0.01764
0.04677	0.06903	0.0537	0.02927	0.04467	0.08124	0.04074	0.10283	0.07762	0.04798	0.07586	0.0214
0.04786	0.06766	0.05495	0.03252	0.04571	0.0929	0.04169	0.09432	0.07943	0.05141	0.07762	0.02391
0.04898	0.07091	0.05623	0.03033	0.04677	0.0962	0.04266	0.09565	0.08128	0.04749	0.07943	0.02318
0.05012	0.06495	0.05754	0.02732	0.04786	0.10064	0.04365	0.09494	0.08318	0.05147	0.08128	0.02548
0.05129	0.06667	0.05888	0.0364	0.04898	0.10293	0.04467	0.09392	0.08511	0.05469	0.08318	0.02357
0.05248	0.06582	0.06026	0.03391	0.05012	0.10173	0.04571	0.09673	0.0871	0.05695	0.08511	0.02332
0.0537	0.06841	0.06166	0.04464	0.05129	0.0956	0.04677	0.09619	0.08913	0.05889	0.0871	0.02552
0.05495	0.07449	0.0631	0.05188	0.05248	0.09256	0.04786	0.1015	0.0912	0.05926	0.08913	0.02586
0.05623	0.07529	0.06457	0.05586	0.0537	0.09036	0.04898	0.10475	0.09333	0.05896	0.0912	0.0262
0.05754	0.07609	0.06607	0.0557	0.05495	0.09071	0.05012	0.10505	0.0955	0.05927	0.09333	0.02654
0.05888	0.07689	0.06761	0.05554	0.05623	0.09107	0.05129	0.10536	0.09772	0.05958	0.0955	0.02688
0.06026	0.07769	0.06918	0.05538	0.05754	0.09142	0.05248	0.10566	0.1	0.05989	0.09772	0.02722
0.06166	0.07849	0.07079	0.05522	0.05888	0.09178	0.0537	0.10596	0.10233	0.0602	0.1	0.02756
0.0631	0.07929	0.07244	0.05506	0.06026	0.09213	0.05495	0.10627	0.10471	0.06051	0.10233	0.02791
0.06457	0.08009	0.07413	0.0549	0.06166	0.09249	0.05623	0.10657	0.10715	0.06081	0.10471	0.02825
0.06607	0.08089	0.07586	0.05473	0.0631	0.09284	0.05754	0.10688	0.10965	0.06112	0.10715	0.02859
0.06761	0.08169	0.07762	0.05457	0.06457	0.0932	0.05888	0.10718	0.1122	0.06151	0.10965	0.02893
0.06918	0.08249	0.07943	0.05441	0.06607	0.09355	0.06026	0.10748	0.11482	0.06189	0.1122	0.02919
0.07079	0.08329	0.08128	0.05421	0.06761	0.09391	0.06166	0.10779	0.11749	0.06239	0.11482	0.02943
0.07244	0.08409	0.08318	0.05382	0.06918	0.09426	0.0631	0.10809	0.12023	0.06285	0.11749	0.0295
0.07413	0.08489	0.08511	0.05318	0.07079	0.09462	0.06457	0.10839	0.12303	0.0631	0.12023	0.02929
0.07586	0.08568	0.0871	0.05243	0.07244	0.09497	0.06607	0.1087	0.12589	0.06332	0.12303	0.02917
0.07762	0.08648	0.08913	0.0514	0.07413	0.09532	0.06761	0.109	0.12882	0.06352	0.12589	0.02848
0.07943	0.08728	0.0912	0.04977	0.07586	0.09568	0.06918	0.10931	0.13183	0.06364	0.12882	0.02817
0.08128	0.08808	0.09333	0.04768	0.07762	0.09603	0.07079	0.10961	0.1349	0.06368	0.13183	0.02805
0.08318	0.08888	0.0955	0.04555	0.07943	0.09637	0.07244	0.10991	0.13804	0.06366	0.1349	0.0278
0.08511	0.09003	0.09772	0.0435	0.08128	0.09666	0.07413	0.11022	0.14125	0.06373	0.13804	0.02796
0.0871	0.09127	0.1	0.04127	0.08318	0.09697	0.07586	0.11051	0.14454	0.06386	0.14125	0.02812
0.08913	0.0924	0.10233	0.03952	0.08511	0.09741	0.07762	0.11082	0.14791	0.06401	0.14454	0.02827
0.0912	0.09321	0.10471	0.03879	0.0871	0.09816	0.07943	0.11137	0.15136	0.06399	0.14791	0.02843
0.09333	0.09407	0.10715	0.03806	0.08913	0.09896	0.08128	0.11182	0.15488	0.06371	0.15136	0.02868
0.0955	0.09463	0.10965	0.03733	0.0912	0.09992	0.08318	0.11204	0.15849	0.06366	0.15488	0.02889
0.09772	0.095	0.1122	0.03683	0.09333	0.10116	0.08511	0.11215	0.16218	0.06372	0.15849	0.02914
0.1	0.09536	0.11482	0.03645	0.0955	0.10248	0.0871	0.11219	0.16596	0.06395	0.16218	0.02941
0.10233	0.09546	0.11749	0.03601	0.09772	0.10348	0.08913	0.11209	0.16982	0.06441	0.16596	0.02957
0.10471	0.09575	0.12023	0.03599	0.1	0.10444	0.0912	0.11209	0.17378	0.06531	0.16982	0.02992
0.10715	0.09605	0.12303	0.03646	0.10233	0.10529	0.09333	0.11258	0.17783	0.06635	0.17378	0.03007
0.10965	0.09635	0.12589	0.03761	0.10471	0.10614	0.0955	0.11308	0.18197	0.06728	0.17783	0.03017
0.1122	0.09664	0.12882	0.03911	0.10715	0.10699	0.09772	0.11369	0.18621	0.06775	0.18197	0.03044
0.11482	0.09694	0.13183	0.04081	0.10965	0.10784	0.1	0.11431	0.19055	0.06849	0.18621	0.0307
0.11749	0.09724	0.1349	0.04175	0.1122	0.10869	0.10233	0.11492	0.19498	0.06924	0.19055	0.03088
0.12023	0.09748	0.13804	0.04228	0.11482	0.10954	0.10471	0.11554	0.19953	0.06988	0.19498	0.03095
0.12303	0.09747	0.14125	0.04173	0.11749	0.11044	0.10715	0.11615	0.20417	0.07092	0.19953	0.03142
0.12589	0.09754	0.14454	0.03973	0.12023	0.11157	0.10965	0.11677	0.20893	0.07183	0.20417	0.03206
0.12882	0.09779	0.14791	0.03694	0.12303	0.11279	0.1122	0.11738	0.2138	0.0727	0.20893	0.03296
0.13183	0.09834	0.15136	0.03447	0.12589	0.11378	0.11482	0.11779	0.21878	0.07329	0.2138	0.03383
0.1349	0.09929	0.15488	0.03187	0.12882	0.11497	0.11749	0.11794	0.22387	0.07403	0.21878	0.03429
0.13804	0.10066	0.15849	0.02944	0.13183	0.11623	0.12023	0.11816	0.22909	0.07448	0.22387	0.03505
0.14125	0.1021	0.16218	0.02721	0.1349	0.11704	0.12303	0.11885	0.23442	0.07504	0.22909	0.03553
0.14454	0.10342	0.16596	0.02534	0.13804	0.11776	0.12589	0.11981	0.23988	0.07566	0.23442	0.03575
0.14791	0.1047	0.16982	0.02468	0.14125	0.11867	0.12882	0.1207	0.24547	0.07559	0.23988	0.0357
0.15136	0.10572	0.17378	0.027	0.14454	0.11978	0.13183	0.12194	0.25119	0.07525	0.24547	0.03547
0.15488	0.10674	0.17783	0.03193	0.14791	0.1211	0.1349	0.12319	0.25704	0.07472	0.25119	0.035
0.15849	0.10772	0.18197	0.03862	0.15136	0.12252	0.13804	0.12393	0.26303	0.07343	0.25704	0.03478
0.16218	0.10894	0.18621	0.04363	0.15488	0.12413	0.14125	0.1247	0.26915	0.07238	0.26303	0.03525
0.16596	0.11028	0.19055	0.04883	0.15849	0.12558	0.14454	0.12554	0.27542	0.0716	0.26915	0.03525
0.16982	0.11177	0.19498	0.05281	0.16218	0.12673	0.14791	0.12638	0.28184	0.07155	0.27542	0.03531
0.17378	0.11389	0.19953	0.05605	0.16596	0.12832	0.15136	0.12747	0.2884	0.07186	0.28184	0.03573
0.17783	0.11534	0.20417	0.05834	0.16982	0.12947	0.15488	0.1293	0.29512	0.07243	0.2884	0.03617
0.18197	0.1162	0.20893	0.05732	0.17378	0.13064	0.15849	0.13105	0.302	0.07303	0.29512	0.03636
0.18621	0.1173	0.2138	0.05408	0.17783	0.13233	0.16218	0.1328	0.30903	0.07443	0.302	0.03658
0.19055	0.11896	0.21878	0.05304	0.18197	0.13448	0.16596	0.13423	0.31623	0.07522	0.30903	0.03624
0.19498	0.12132	0.22387	0.05086	0.18621	0.13683	0.16982	0.13564	0.32359	0.07524	0.31623	0.036
0.19953	0.125	0.22909	0.04915	0.19055	0.13908	0.17378	0.13676	0.33113	0.07479	0.32359	0.0361
0.20417	0.12814	0.23442	0.04797	0.19498	0.14036	0.17783	0.13799	0.33884	0.07525	0.33113	0.03556
0.20893	0.13097	0.23988	0.04846	0.19953	0.14171	0.18197	0.13948	0.34674	0.07621	0.33884	0.03502
0.2138	0.13249	0.24547	0.05008	0.20417	0.14246	0.18621	0.14125	0.35481	0.07765	0.34674	0.03378
0.21878	0.13416	0.25119	0.05111	0.20893	0.14319	0.19055	0.14305	0.36308	0.08106	0.35481	0.03345
0.22387	0.13654	0.25704	0.05356	0.2138	0.14391	0.19498	0.14427	0.37154	0.08461	0.36308	0.0335
0.22909	0.13909	0.26303	0.05829	0.21878	0.14446	0.19953	0.14566	0.38019	0.08788	0.37154	0.03299
0.23442	0.14072	0.26915	0.06245	0.22387	0.14476	0.20417	0.14704	0.38905	0.09053	0.38019	0.03411
0.23988	0.14242	0.27542	0.06308	0.22909	0.14525	0.20893	0.1484	0.39811	0.09196	0.38905	0.03557
0.24547	0.14384	0.28184	0.06841	0.23442	0.1454	0.2138	0.15009	0.40738	0.0915	0.39811	0.03695
0.25119	0.14584	0.2884	0.07142	0.23988	0.1462	0.21878	0.15167	0.41687	0.0908	0.40738	0.03919
0.25704	0.14927	0.29512	0.07342	0.24547	0.14838	0.22387	0.1527	0.42658	0.09071	0.41687	0.04236
0.26303	0.15212	0.302	0.07414	0.25119	0.15062	0.22909	0.15344	0.43652	0.09088	0.42658	0.04338
0.26915	0.15484	0.30903	0.07477	0.25704	0.15315	0.23442	0.15412	0.44668	0.09247	0.43652	0.04497
0.27542	0.15612	0.31623	0.06836	0.26303	0.15592	0.23988	0.15409	0.45709	0.09564	0.44668	0.04514
0.28184	0.15616	0.32359	0.0607	0.26915	0.15911	0.24547	0.1544	0.46774	0.09751	0.45709	0.04228
0.2884	0.15758	0.33113	0.05228	0.27542	0.16254	0.25119	0.15525	0.47863	0.10027	0.46774	0.0422
0.29512	0.15858	0.33884	0.04505	0.28184	0.16422	0.25704	0.15605	0.48978	0.10161	0.47863	0.04246
0.302	0.15912	0.34674	0.04186	0.2884	0.16572	0.26303	0.15788	0.50119	0.10183	0.48978	0.0437
0.30903	0.16034	0.35481	0.04597	0.29512	0.16668	0.26915	0.1607	0.51286	0.10144	0.50119	0.04749
0.31623	0.16407	0.36308	0.05112	0.302	0.16693	0.27542	0.16283	0.52481	0.10109	0.51286	0.04681
0.32359	0.16913	0.37154	0.05434	0.30903	0.16548	0.28184	0.16458	0.53703	0.10141	0.52481	0.045
0.33113	0.17297	0.38019	0.05216	0.31623	0.16337	0.2884	0.16589	0.54954	0.1049	0.53703	0.04378
0.33884	0.17581	0.38905	0.04581	0.32359	0.16234	0.29512	0.16665	0.56234	0.11001	0.54954	0.04483
0.34674	0.17909	0.39811	0.04334	0.33113	0.16211	0.302	0.16635	0.57544	0.1172	0.56234	0.05001
0.35481	0.18182	0.40738	0.04485	0.33884	0.16225	0.30903	0.1659	0.58884	0.12003	0.57544	0.05625
0.36308	0.18326	0.41687	0.05322	0.34674	0.16392	0.31623	0.16671	0.60256	0.12152	0.58884	0.06004
0.37154	0.18476	0.42658	0.05886	0.35481	0.16808	0.32359	0.16875	0.6166	0.11637	0.60256	0.0618
0.38019	0.1871	0.43652	0.06243	0.36308	0.17359	0.33113	0.17141	0.63096	0.11256	0.6166	0.05928
0.38905	0.18861	0.44668	0.06637	0.37154	0.17872	0.33884	0.17452	0.64565	0.1093	0.63096	0.05411
0.39811	0.18734	0.45709	0.07393	0.38019	0.18327	0.34674	0.17802	0.66069	0.1135	0.64565	0.04907
0.40738	0.18725	0.46774	0.08516	0.38905	0.18706	0.35481	0.17861	0.67608	0.1185	0.66069	0.04374
0.41687	0.18773	0.47863	0.09447	0.39811	0.18967	0.36308	0.17856	0.69183	0.12074	0.67608	0.04219
0.42658	0.18957	0.48978	0.09831	0.40738	0.1916	0.37154	0.1776	0.70795	0.11961	0.69183	0.04355
0.43652	0.19229	0.50119	0.09723	0.41687	0.1945	0.38019	0.17605	0.72444	0.11868	0.70795	0.05495
0.44668	0.19738	0.51286	0.0865	0.42658	0.19722	0.38905	0.1752	0.74131	0.11876	0.72444	0.06558
0.45709	0.20068	0.52481	0.0794	0.43652	0.19935	0.39811	0.17883	0.75858	0.12289	0.74131	0.06886
0.46774	0.2015	0.53703	0.07577	0.44668	0.20179	0.40738	0.18324	0.77625	0.12791	0.75858	0.06318
0.47863	0.20212	0.54954	0.08317	0.45709	0.20326	0.41687	0.18942	0.79433	0.13218	0.77625	0.05575
0.48978	0.20178	0.56234	0.08892	0.46774	0.20495	0.42658	0.19521	0.81283	0.13586	0.79433	0.05058
0.50119	0.2009	0.57544	0.09328	0.47863	0.20893	0.43652	0.19877	0.83176	0.13911	0.81283	0.05075
0.51286	0.20192	0.58884	0.09908	0.48978	0.2132	0.44668	0.19875	0.85114	0.14108	0.83176	0.05405
0.52481	0.20375	0.60256	0.09762	0.50119	0.21718	0.45709	0.19816	0.87096	0.13996	0.85114	0.05869
0.53703	0.20651	0.6166	0.08805	0.51286	0.21992	0.46774	0.19637	0.89125	0.1377	0.87096	0.06054
0.54954	0.20946	0.63096	0.08468	0.52481	0.21943	0.47863	0.19602	0.91201	0.13688	0.89125	0.06325
0.56234	0.21397	0.64565	0.09322	0.53703	0.217	0.48978	0.19706	0.93325	0.13771	0.91201	0.06667
0.57544	0.22037	0.66069	0.09193	0.54954	0.21777	0.50119	0.19942	0.95499	0.1439	0.93325	0.06454
0.58884	0.23108	0.67608	0.06885	0.56234	0.21982	0.51286	0.20276	0.97724	0.14612	0.95499	0.06299
0.60256	0.23808	0.69183	0.0531	0.57544	0.22947	0.52481	0.20568	1	0.1478	0.97724	0.06556
0.6166	0.24126	0.70795	0.05697	0.58884	0.23869	0.53703	0.21078	1.02329	0.15647	1	0.06825
0.63096	0.23529	0.72444	0.07415	0.60256	0.25005	0.54954	0.21596	1.04713	0.15977	1.02329	0.07046
0.64565	0.22781	0.74131	0.08066	0.6166	0.25542	0.56234	0.21902	1.07152	0.15692	1.04713	0.06917
0.66069	0.22647	0.75858	0.08336	0.63096	0.25822	0.57544	0.21735	1.09648	0.15818	1.07152	0.0621
0.67608	0.23272	0.77625	0.10227	0.64565	0.25799	0.58884	0.21405	1.12202	0.16124	1.09648	0.0622
0.69183	0.24298	0.79433	0.10754	0.66069	0.25696	0.60256	0.21487	1.14815	0.1606	1.12202	0.06381
0.70795	0.25363	0.81283	0.09195	0.67608	0.25273	0.6166	0.21819	1.1749	0.16434	1.14815	0.0698
0.72444	0.26672	0.83176	0.09473	0.69183	0.25112	0.63096	0.22243	1.20226	0.1794	1.1749	0.07723
0.74131	0.2704	0.85114	0.10523	0.70795	0.25097	0.64565	0.22409	1.23027	0.18957	1.20226	0.0703
0.75858	0.26809	0.87096	0.09385	0.72444	0.2554	0.66069	0.22624	1.25893	0.18821	1.23027	0.06824
0.77625	0.27368	0.89125	0.09161	0.74131	0.26352	0.67608	0.23423	1.28825	0.19203	1.25893	0.076
0.79433	0.29096	0.91201	0.09533	0.75858	0.27411	0.69183	0.24312	1.31826	0.19592	1.28825	0.0763
0.81283	0.30487	0.93325	0.09419	0.77625	0.28404	0.70795	0.24611	1.34896	0.19199	1.31826	0.07057
0.83176	0.31166	0.95499	0.11365	0.79433	0.28652	0.72444	0.24447	1.38038	0.19251	1.34896	0.0756
0.85114	0.31333	0.97724	0.12031	0.81283	0.284	0.74131	0.24357	1.41254	0.199	1.38038	0.07782
0.87096	0.31112	1	0.11322	0.83176	0.27961	0.75858	0.24744	1.44544	0.19441	1.41254	0.07963
0.89125	0.30967	1.02329	0.12442	0.85114	0.27919	0.77625	0.25289	1.47911	0.18953	1.44544	0.08579
0.91201	0.31411	1.04713	0.13901	0.87096	0.28203	0.79433	0.25892	1.51356	0.20292	1.47911	0.08021
0.93325	0.32208	1.07152	0.11624	0.89125	0.29055	0.81283	0.26435	1.54882	0.20937	1.51356	0.08613
0.95499	0.33276	1.09648	0.12034	0.91201	0.30392	0.83176	0.26564	1.58489	0.22092	1.54882	0.09857
0.97724	0.34147	1.12202	0.14505	0.93325	0.31515	0.85114	0.2635	1.62181	0.21532	1.58489	0.08294
1	0.34081	1.14815	0.15952	0.95499	0.32288	0.87096	0.26582	1.65959	0.21827	1.62181	0.07901
1.02329	0.34402	1.1749	0.1411	0.97724	0.32148	0.89125	0.27047	1.69824	0.22429	1.65959	0.08181
1.04713	0.36057	1.20226	0.16625	1	0.32007	0.91201	0.27756	1.7378	0.21432	1.69824	0.10221
1.07152	0.37111	1.23027	0.14474	1.02329	0.33251	0.93325	0.29248	1.77828	0.21395	1.7378	0.08418
1.09648	0.37464	1.25893	0.13661	1.04713	0.33872	0.95499	0.30397	1.8197	0.22082	1.77828	0.07562
1.12202	0.37647	1.28825	0.10232	1.07152	0.34136	0.97724	0.30464	1.86209	0.23054	1.8197	0.07766
1.14815	0.37627	1.31826	0.12946	1.09648	0.34564	1	0.30281	1.90546	0.2305	1.86209	0.07936
1.1749	0.38045	1.34896	0.09903	1.12202	0.34564	1.02329	0.30688	1.94984	0.2254	1.90546	0.08757
1.20226	0.39156	1.38038	0.1076	1.14815	0.35521	1.04713	0.3106	1.99526	0.23457	1.94984	0.08798
1.23027	0.40606	1.41254	0.14366	1.1749	0.36406	1.07152	0.30758	2.04174	0.22038	1.99526	0.09237
1.25893	0.40583	1.44544	0.16005	1.20226	0.3592	1.09648	0.31123	2.0893	0.23271	2.04174	0.08683
1.28825	0.40933	1.47911	0.1644	1.23027	0.38259	1.12202	0.32503	2.13796	0.2325	2.0893	0.09352
1.31826	0.41899	1.51356	0.16138	1.25893	0.40092	1.14815	0.33175	2.18776	0.22324	2.13796	0.11053
1.34896	0.4165	1.54882	0.17084	1.28825	0.40268	1.1749	0.33463	2.23872	0.23876	2.18776	0.08833
1.38038	0.44463	1.58489	0.13278	1.31826	0.42137	1.20226	0.33906	2.29087	0.23595	2.23872	0.09212
1.41254	0.4507	1.62181	0.13485	1.34896	0.42462	1.23027	0.35572	2.34423	0.2404	2.29087	0.08537
1.44544	0.44814	1.65959	0.17272	1.38038	0.40918	1.25893	0.35527	2.39883	0.2412	2.34423	0.08869
1.47911	0.4747	1.69824	0.20095	1.41254	0.42167	1.28825	0.35498	2.45471	0.2392	2.39883	0.0868
1.51356	0.48772	1.7378	0.15593	1.44544	0.42868	1.31826	0.36976	2.51189	0.23945	2.45471	0.08774
1.54882	0.50009	1.77828	0.20612	1.47911	0.40872	1.34896	0.37282	2.5704	0.24138	2.51189	0.09818
1.58489	0.50693	1.8197	0.18671	1.51356	0.42647	1.38038	0.3748	2.63027	0.24325	2.5704	0.09716
1.62181	0.50279	1.86209	0.14657	1.54882	0.44646	1.41254	0.37937	2.69153	0.22927	2.63027	0.08162
1.65959	0.49602	1.90546	0.17602	1.58489	0.43154	1.44544	0.38975	2.75423	0.23809	2.69153	0.08994
1.69824	0.50939	1.94984	0.20075	1.62181	0.45802	1.47911	0.40222	2.81838	0.22517	2.75423	0.08832
1.7378	0.53784	1.99526	0.18901	1.65959	0.47138	1.51356	0.40307	2.88403	0.22819	2.81838	0.07299
1.77828	0.58089	2.04174	0.19466	1.69824	0.4848	1.54882	0.39955	2.95121	0.20531	2.88403	0.08315
1.8197	0.56448	2.0893	0.16383	1.7378	0.48302	1.58489	0.39646	3.01995	0.21417	2.95121	0.06671
1.86209	0.55449	2.13796	0.18169	1.77828	0.48773	1.62181	0.40681	3.0903	0.20779	3.01995	0.08857
1.90546	0.56577	2.18776	0.20487	1.8197	0.49154	1.65959	0.41653	3.16228	0.20025	3.0903	0.0866
1.94984	0.53223	2.23872	0.16447	1.86209	0.51902	1.69824	0.42677	3.23594	0.18261	3.16228	0.07977
1.99526	0.5434	2.29087	0.18173	1.90546	0.50915	1.7378	0.42935	3.31131	0.18191	3.23594	0.09223
2.04174	0.57463	2.34423	0.18247	1.94984	0.50119	1.77828	0.43991	3.38844	0.18684	3.31131	0.07862
2.0893	0.58685	2.39883	0.20873	1.99526	0.5114	1.8197	0.42807	3.46737	0.17565	3.38844	0.07965
2.13796	0.61673	2.45471	0.18484	2.04174	0.51732	1.86209	0.42567	3.54813	0.17044	3.46737	0.08234
2.18776	0.63942	2.51189	0.19721	2.0893	0.51454	1.90546	0.42577	3.63078	0.18393	3.54813	0.09282
2.23872	0.6188	2.5704	0.17242	2.13796	0.52123	1.94984	0.43572	3.71535	0.14124	3.63078	0.10832
2.29087	0.64075	2.63027	0.18556	2.18776	0.52994	1.99526	0.44887	3.80189	0.14355	3.71535	0.11714
2.34423	0.6408	2.69153	0.19512	2.23872	0.53614	2.04174	0.45808	3.89045	0.16592	3.80189	0.1184
2.39883	0.57121	2.75423	0.14442	2.29087	0.53462	2.0893	0.45115	3.98107	0.14172	3.89045	0.10876
2.45471	0.61318	2.81838	0.15629	2.34423	0.52564	2.13796	0.4534	4.0738	0.1392	3.98107	0.09768
2.51189	0.59333	2.88403	0.14142	2.39883	0.51669	2.18776	0.4527	4.16869	0.1392	4.0738	0.14088
2.5704	0.62055	2.95121	0.13225	2.45471	0.53184	2.23872	0.44056	4.2658	0.14383	4.16869	0.15042
2.63027	0.60826	3.01995	0.08735	2.51189	0.53118	2.29087	0.45083	4.36516	0.13551	4.2658	0.17746
2.69153	0.60075	3.0903	0.13271	2.5704	0.51351	2.34423	0.45755	4.46684	0.15429	4.36516	0.17941
2.75423	0.60868	3.16228	0.15004	2.63027	0.49399	2.39883	0.44489	4.57088	0.16301	4.46684	0.19641
2.81838	0.60478	3.23594	0.14015	2.69153	0.55152	2.45471	0.45241	4.67735	0.16767	4.57088	0.25066
2.88403	0.59299	3.31131	0.15966	2.75423	0.51104	2.51189	0.4689	4.7863	0.17815	4.67735	0.27319
2.95121	0.6093	3.38844	0.19069	2.81838	0.48921	2.5704	0.44753	4.89779	0.20984	4.7863	0.32932
3.01995	0.57955	3.46737	0.1599	2.88403	0.47861	2.63027	0.43095	5.01187	0.23419	4.89779	0.39462
3.0903	0.59808	3.54813	0.09944	2.95121	0.45657	2.69153	0.45009	5.12861	0.27916	5.01187	0.44341
3.16228	0.57696	3.63078	0.15446	3.01995	0.46496	2.75423	0.4156	5.24807	0.32465	5.12861	0.51115
3.23594	0.56267	3.71535	0.14189	3.0903	0.45609	2.81838	0.42264	5.37032	0.36706	5.24807	0.59565
3.31131	0.51635	3.80189	0.11854	3.16228	0.44788	2.88403	0.40123	5.49541	0.42423	5.37032	0.66828
3.38844	0.53714	3.89045	0.10951	3.23594	0.43437	2.95121	0.41507	5.62341	0.49648	5.49541	0.79804
3.46737	0.49408	3.98107	0.16844	3.31131	0.43254	3.01995	0.39802	5.7544	0.59955	5.62341	0.8739
3.54813	0.48885	4.0738	0.071	3.38844	0.39773	3.0903	0.39793	5.88844	0.70259	5.7544	0.97256
3.63078	0.46607	4.16869	0.14781	3.46737	0.38784	3.16228	0.39499	6.0256	0.80479	5.88844	1.08202
3.71535	0.46213	4.2658	0.19661	3.54813	0.37578	3.23594	0.39601	6.16595	0.91392	6.0256	1.19021
3.80189	0.45704	4.36516	0.15893	3.63078	0.36155	3.31131	0.34556	6.30957	1.03007	6.16595	1.29948
3.89045	0.41976	4.46684	0.25035	3.71535	0.3583	3.38844	0.34901	6.45654	1.15298	6.30957	1.37209
3.98107	0.4097	4.57088	0.28278	3.80189	0.33035	3.46737	0.33589	6.60693	1.25871	6.45654	1.47321
4.0738	0.38087	4.67735	0.27809	3.89045	0.30427	3.54813	0.30072	6.76083	1.34989	6.60693	1.56746
4.16869	0.33995	4.7863	0.36941	3.98107	0.26302	3.63078	0.31202	6.91831	1.43635	6.76083	1.63027
4.2658	0.3302	4.89779	0.41435	4.0738	0.26804	3.71535	0.28878	7.07946	1.47659	6.91831	1.63182
4.36516	0.30755	5.01187	0.45161	4.16869	0.26623	3.80189	0.27464	7.24436	1.52607	7.07946	1.62733
4.46684	0.30223	5.12861	0.58532	4.2658	0.23967	3.89045	0.26629	7.4131	1.50255	7.24436	1.59284
4.57088	0.28062	5.24807	0.66217	4.36516	0.23346	3.98107	0.25877	7.58578	1.48274	7.4131	1.54665
4.67735	0.23703	5.37032	0.7303	4.46684	0.22748	4.0738	0.22688	7.76247	1.39075	7.58578	1.47423
4.7863	0.24903	5.49541	0.85473	4.57088	0.22018	4.16869	0.23306	7.94328	1.2911	7.76247	1.41557
4.89779	0.18513	5.62341	0.92979	4.67735	0.2037	4.2658	0.20947	8.12831	1.16324	7.94328	1.28434
5.01187	0.20503	5.7544	1.02888	4.7863	0.18733	4.36516	0.19226	8.31764	1.015	8.12831	1.10564
5.12861	0.19605	5.88844	1.17189	4.89779	0.18063	4.46684	0.19241	8.51138	0.87091	8.31764	1.03997
5.24807	0.14745	6.0256	1.24248	5.01187	0.17934	4.57088	0.1949	8.70964	0.75583	8.51138	0.91356
5.37032	0.17066	6.16595	1.32776	5.12861	0.14268	4.67735	0.1856	8.91251	0.62101	8.70964	0.83237
5.49541	0.14454	6.30957	1.39572	5.24807	0.1428	4.7863	0.17659	9.12011	0.46933	8.91251	0.72633
5.62341	0.14716	6.45654	1.4652	5.37032	0.18128	4.89779	0.1733	9.33254	0.42268	9.12011	0.57605
5.7544	0.12675	6.60693	1.53536	5.49541	0.1788	5.01187	0.1837	9.54993	0.31906	9.33254	0.48625
5.88844	0.11036	6.76083	1.51355	5.62341	0.17984	5.12861	0.19636	9.77237	0.26525	9.54993	0.44846
6.0256	0.09565	6.91831	1.55367	5.7544	0.20935	5.24807	0.19396	10	0.22115	9.77237	0.41528
6.16595	0.06267	7.07946	1.54271	5.88844	0.22657	5.37032	0.22159	10.2329	0.17032	10	0.35186
6.30957	0.09249	7.24436	1.41991	6.0256	0.22809	5.49541	0.21707	10.4713	0.12989	10.2329	0.24837
6.45654	0.05856	7.4131	1.26676	6.16595	0.24745	5.62341	0.2619	10.7152	0.10524	10.4713	0.23958
6.60693	0.093	7.58578	1.22078	6.30957	0.2601	5.7544	0.27568	10.9648	0.13931	10.7152	0.23288
6.76083	0.07004	7.76247	1.06774	6.45654	0.30798	5.88844	0.33454	11.2202	0.11515	10.9648	0.2356
6.91831	0.12215	7.94328	0.94799	6.60693	0.31081	6.0256	0.34315	11.4815	0.08938	11.2202	0.12114
7.07946	0.07901	8.12831	0.83767	6.76083	0.35094	6.16595	0.39395	11.749	0.11498	11.4815	0.09601
7.24436	0.05417	8.31764	0.76708	6.91831	0.37786	6.30957	0.44109	12.0226	0.07281	11.749	0.06577
7.4131	0.05911	8.51138	0.68963	7.07946	0.36318	6.45654	0.48135	12.3027	0.08376	12.0226	0.03684
7.58578	0.07129	8.70964	0.6076	7.24436	0.39206	6.60693	0.51065	12.5892	0.07669	12.3027	0.05152
7.76247	0.06211	8.91251	0.5057	7.4131	0.39564	6.76083	0.53857	12.8825	0.07736	12.5892	0.04923
7.94328	0.08031	9.12011	0.48554	7.58578	0.37852	6.91831	0.54359	13.1826	0.05922	12.8825	0.01648
8.12831	0.05264	9.33254	0.46421	7.76247	0.36649	7.07946	0.58979	13.4896	0.00653	13.1826	0.03923
8.31764	0.05718	9.54993	0.45485	7.94328	0.3148	7.24436	0.60025	13.8038	-0.00589	13.4896	0.05678
8.51138	0.08464	9.77237	0.27665	8.12831	0.26891	7.4131	0.56247	14.1254	0.05133	13.8038	0.03993
8.70964	0.06761	10	0.31758	8.31764	0.24359	7.58578	0.57207			14.1254	0.0427
8.91251	0.02519	10.2329	0.19171	8.51138	0.21868	7.76247	0.55335			14.4544	0.02684
9.12011	0.10992	10.4713	0.28285	8.70964	0.18026	7.94328	0.46422			14.7911	0.02883
9.33254	0.08025	10.7152	0.2156	8.91251	0.17513	8.12831	0.42094			15.1356	0.03025
9.54993	0.03074	10.9648	0.17412	9.12011	0.15081	8.31764	0.39863			15.4882	-0.01201
9.77237	0.05249	11.2202	0.14565	9.33254	0.12398	8.51138	0.33226			15.8489	-0.05269
10	0.09053	11.4815	0.22051	9.54993	0.07964	8.70964	0.27602			16.2181	-0.0308
10.2329	0.04173	11.749	0.17897	9.77237	0.06356	8.91251	0.24508			16.5959	0.02825
10.4713	0.04775	12.0226	0.06271	10	0.07197	9.12011	0.20183			16.9824	0.07894
10.7152	0.0713	12.3027	0.15635	10.2329	0.08885	9.33254	0.15176			17.378	-0.03899
10.9648	0.05193	12.5892	0.21327	10.4713	0.07285	9.54993	0.13077			17.7828	-0.02041
11.2202	0.05268	12.8825	0.31179	10.7152	0.12625	9.77237	0.10327
11.4815	0.08504			10.9648	0.07874	10	0.12232
11.749	0.0489			11.2202	0.0667	10.2329	0.12816
12.0226	0.0595			11.4815	0.03334	10.4713	0.11777
12.3027	0.06732			11.749	0.07511	10.7152	0.11902
12.5892	0.09219			12.0226	0.03262	10.9648	0.0971
12.8825	0.04809			12.3027	0.05386	11.2202	0.10262
13.1826	0.03309			12.5892	0.03681	11.4815	0.0886
13.4896	0.04381			12.8825	0.04544	11.749	0.05862
13.8038	0.00557			13.1826	0.07374	12.0226	0.05639
14.1254	0.01588			13.4896	0.0148	12.3027	0.08417
14.4544	0.04173					12.5892	0.06702
14.7911	0.00684					12.8825	0.04395
15.1356	-0.04084					13.1826	0.04838
15.4882	0.01148					13.4896	0.03974
15.8489	0.18146					13.8038	0.01907

## Sheet: Figure 2B
p23* + AMP-PNP		HSP90		HSP90 + WT		HSP90 + F121A		HSP90 + W124A		HSP90 + F121A/W124A
S	norm. dc/dt	S	norm. dc/dt	S	norm. dc/dt	S	norm. dc/dt	S	norm. dc/dt	S	norm. dc/dt
0.04467	0.06527	0.05129	0.0168	0.04266	0.05533	0.07244	0.04571	0.05248	0.07276	0.05623	0.05644
0.04571	0.06096	0.05248	0.01772	0.04365	0.08394	0.07413	0.05347	0.0537	0.05601	0.05754	0.05402
0.04677	0.06903	0.0537	0.02927	0.04467	0.08124	0.07586	0.0474	0.05495	0.0737	0.05888	0.05422
0.04786	0.06766	0.05495	0.03252	0.04571	0.0929	0.07762	0.04495	0.05623	0.07566	0.06026	0.05548
0.04898	0.07091	0.05623	0.03033	0.04677	0.0962	0.07943	0.04591	0.05754	0.0805	0.06166	0.05592
0.05012	0.06495	0.05754	0.02732	0.04786	0.10064	0.08128	0.04426	0.05888	0.08562	0.0631	0.05606
0.05129	0.06667	0.05888	0.0364	0.04898	0.10293	0.08318	0.04236	0.06026	0.09192	0.06457	0.05867
0.05248	0.06582	0.06026	0.03391	0.05012	0.10173	0.08511	0.04559	0.06166	0.08946	0.06607	0.06198
0.0537	0.06841	0.06166	0.04464	0.05129	0.0956	0.0871	0.04517	0.0631	0.0872	0.06761	0.06173
0.05495	0.07449	0.0631	0.05188	0.05248	0.09256	0.08913	0.04787	0.06457	0.08504	0.06918	0.06249
0.05623	0.07529	0.06457	0.05586	0.0537	0.09036	0.0912	0.04901	0.06607	0.0834	0.07079	0.06184
0.05754	0.07609	0.06607	0.0557	0.05495	0.09071	0.09333	0.04895	0.06761	0.08394	0.07244	0.06202
0.05888	0.07689	0.06761	0.05554	0.05623	0.09107	0.0955	0.04889	0.06918	0.08447	0.07413	0.06221
0.06026	0.07769	0.06918	0.05538	0.05754	0.09142	0.09772	0.04883	0.07079	0.08501	0.07586	0.06239
0.06166	0.07849	0.07079	0.05522	0.05888	0.09178	0.1	0.04877	0.07244	0.08554	0.07762	0.06258
0.0631	0.07929	0.07244	0.05506	0.06026	0.09213	0.10233	0.04871	0.07413	0.08608	0.07943	0.06277
0.06457	0.08009	0.07413	0.0549	0.06166	0.09249	0.10471	0.04864	0.07586	0.08661	0.08128	0.06295
0.06607	0.08089	0.07586	0.05473	0.0631	0.09284	0.10715	0.04858	0.07762	0.08715	0.08318	0.06314
0.06761	0.08169	0.07762	0.05457	0.06457	0.0932	0.10965	0.04862	0.07943	0.08768	0.08511	0.06332
0.06918	0.08249	0.07943	0.05441	0.06607	0.09355	0.1122	0.04906	0.08128	0.08822	0.0871	0.06351
0.07079	0.08329	0.08128	0.05421	0.06761	0.09391	0.11482	0.04955	0.08318	0.08875	0.08913	0.06369
0.07244	0.08409	0.08318	0.05382	0.06918	0.09426	0.11749	0.05001	0.08511	0.08929	0.0912	0.06388
0.07413	0.08489	0.08511	0.05318	0.07079	0.09462	0.12023	0.05037	0.0871	0.08982	0.09333	0.06403
0.07586	0.08568	0.0871	0.05243	0.07244	0.09497	0.12303	0.05057	0.08913	0.09032	0.0955	0.06414
0.07762	0.08648	0.08913	0.0514	0.07413	0.09532	0.12589	0.05064	0.0912	0.09053	0.09772	0.06427
0.07943	0.08728	0.0912	0.04977	0.07586	0.09568	0.12882	0.05073	0.09333	0.09063	0.1	0.06458
0.08128	0.08808	0.09333	0.04768	0.07762	0.09603	0.13183	0.0512	0.0955	0.09091	0.10233	0.06491
0.08318	0.08888	0.0955	0.04555	0.07943	0.09637	0.1349	0.05183	0.09772	0.09137	0.10471	0.06531
0.08511	0.09003	0.09772	0.0435	0.08128	0.09666	0.13804	0.05252	0.1	0.09206	0.10715	0.06583
0.0871	0.09127	0.1	0.04127	0.08318	0.09697	0.14125	0.05306	0.10233	0.09281	0.10965	0.06642
0.08913	0.0924	0.10233	0.03952	0.08511	0.09741	0.14454	0.0536	0.10471	0.09365	0.1122	0.06681
0.0912	0.09321	0.10471	0.03879	0.0871	0.09816	0.14791	0.05387	0.10715	0.09445	0.11482	0.06708
0.09333	0.09407	0.10715	0.03806	0.08913	0.09896	0.15136	0.05398	0.10965	0.09521	0.11749	0.06721
0.0955	0.09463	0.10965	0.03733	0.0912	0.09992	0.15488	0.05404	0.1122	0.09615	0.12023	0.06731
0.09772	0.095	0.1122	0.03683	0.09333	0.10116	0.15849	0.054	0.11482	0.09691	0.12303	0.06741
0.1	0.09536	0.11482	0.03645	0.0955	0.10248	0.16218	0.05404	0.11749	0.09767	0.12589	0.0675
0.10233	0.09546	0.11749	0.03601	0.09772	0.10348	0.16596	0.05406	0.12023	0.09843	0.12882	0.0676
0.10471	0.09575	0.12023	0.03599	0.1	0.10444	0.16982	0.05407	0.12303	0.09919	0.13183	0.06774
0.10715	0.09605	0.12303	0.03646	0.10233	0.10529	0.17378	0.0539	0.12589	0.09996	0.1349	0.06785
0.10965	0.09635	0.12589	0.03761	0.10471	0.10614	0.17783	0.05349	0.12882	0.10111	0.13804	0.06779
0.1122	0.09664	0.12882	0.03911	0.10715	0.10699	0.18197	0.05289	0.13183	0.10232	0.14125	0.06767
0.11482	0.09694	0.13183	0.04081	0.10965	0.10784	0.18621	0.05255	0.1349	0.10347	0.14454	0.06738
0.11749	0.09724	0.1349	0.04175	0.1122	0.10869	0.19055	0.05242	0.13804	0.10444	0.14791	0.06695
0.12023	0.09748	0.13804	0.04228	0.11482	0.10954	0.19498	0.05255	0.14125	0.10513	0.15136	0.06622
0.12303	0.09747	0.14125	0.04173	0.11749	0.11044	0.19953	0.05271	0.14454	0.106	0.15488	0.06554
0.12589	0.09754	0.14454	0.03973	0.12023	0.11157	0.20417	0.05291	0.14791	0.10688	0.15849	0.06502
0.12882	0.09779	0.14791	0.03694	0.12303	0.11279	0.20893	0.05322	0.15136	0.10791	0.16218	0.06479
0.13183	0.09834	0.15136	0.03447	0.12589	0.11378	0.2138	0.05368	0.15488	0.10909	0.16596	0.06466
0.1349	0.09929	0.15488	0.03187	0.12882	0.11497	0.21878	0.05434	0.15849	0.11002	0.16982	0.06452
0.13804	0.10066	0.15849	0.02944	0.13183	0.11623	0.22387	0.05525	0.16218	0.11092	0.17378	0.06448
0.14125	0.1021	0.16218	0.02721	0.1349	0.11704	0.22909	0.05618	0.16596	0.11167	0.17783	0.06468
0.14454	0.10342	0.16596	0.02534	0.13804	0.11776	0.23442	0.05632	0.16982	0.11233	0.18197	0.06498
0.14791	0.1047	0.16982	0.02468	0.14125	0.11867	0.23988	0.05609	0.17378	0.11294	0.18621	0.06558
0.15136	0.10572	0.17378	0.027	0.14454	0.11978	0.24547	0.05577	0.17783	0.11365	0.19055	0.06637
0.15488	0.10674	0.17783	0.03193	0.14791	0.1211	0.25119	0.05542	0.18197	0.11457	0.19498	0.06755
0.15849	0.10772	0.18197	0.03862	0.15136	0.12252	0.25704	0.05475	0.18621	0.11529	0.19953	0.06892
0.16218	0.10894	0.18621	0.04363	0.15488	0.12413	0.26303	0.05458	0.19055	0.11618	0.20417	0.07034
0.16596	0.11028	0.19055	0.04883	0.15849	0.12558	0.26915	0.05466	0.19498	0.11691	0.20893	0.07192
0.16982	0.11177	0.19498	0.05281	0.16218	0.12673	0.27542	0.05515	0.19953	0.11751	0.2138	0.07377
0.17378	0.11389	0.19953	0.05605	0.16596	0.12832	0.28184	0.05655	0.20417	0.11808	0.21878	0.07552
0.17783	0.11534	0.20417	0.05834	0.16982	0.12947	0.2884	0.05801	0.20893	0.11877	0.22387	0.07727
0.18197	0.1162	0.20893	0.05732	0.17378	0.13064	0.29512	0.05927	0.2138	0.11945	0.22909	0.07883
0.18621	0.1173	0.2138	0.05408	0.17783	0.13233	0.302	0.06036	0.21878	0.12005	0.23442	0.08
0.19055	0.11896	0.21878	0.05304	0.18197	0.13448	0.30903	0.06157	0.22387	0.12023	0.23988	0.08072
0.19498	0.12132	0.22387	0.05086	0.18621	0.13683	0.31623	0.06209	0.22909	0.12057	0.24547	0.08076
0.19953	0.125	0.22909	0.04915	0.19055	0.13908	0.32359	0.06268	0.23442	0.12065	0.25119	0.07997
0.20417	0.12814	0.23442	0.04797	0.19498	0.14036	0.33113	0.06367	0.23988	0.12122	0.25704	0.07906
0.20893	0.13097	0.23988	0.04846	0.19953	0.14171	0.33884	0.06501	0.24547	0.12225	0.26303	0.07789
0.2138	0.13249	0.24547	0.05008	0.20417	0.14246	0.34674	0.06593	0.25119	0.12351	0.26915	0.07666
0.21878	0.13416	0.25119	0.05111	0.20893	0.14319	0.35481	0.06736	0.25704	0.12486	0.27542	0.07566
0.22387	0.13654	0.25704	0.05356	0.2138	0.14391	0.36308	0.0684	0.26303	0.12672	0.28184	0.07533
0.22909	0.13909	0.26303	0.05829	0.21878	0.14446	0.37154	0.06867	0.26915	0.12899	0.2884	0.07567
0.23442	0.14072	0.26915	0.06245	0.22387	0.14476	0.38019	0.06909	0.27542	0.13138	0.29512	0.07576
0.23988	0.14242	0.27542	0.06308	0.22909	0.14525	0.38905	0.06876	0.28184	0.13371	0.302	0.07596
0.24547	0.14384	0.28184	0.06841	0.23442	0.1454	0.39811	0.06658	0.2884	0.13608	0.30903	0.07664
0.25119	0.14584	0.2884	0.07142	0.23988	0.1462	0.40738	0.06462	0.29512	0.13774	0.31623	0.07771
0.25704	0.14927	0.29512	0.07342	0.24547	0.14838	0.41687	0.06185	0.302	0.13913	0.32359	0.07886
0.26303	0.15212	0.302	0.07414	0.25119	0.15062	0.42658	0.0594	0.30903	0.1397	0.33113	0.08054
0.26915	0.15484	0.30903	0.07477	0.25704	0.15315	0.43652	0.05916	0.31623	0.14042	0.33884	0.08338
0.27542	0.15612	0.31623	0.06836	0.26303	0.15592	0.44668	0.06064	0.32359	0.13953	0.34674	0.0853
0.28184	0.15616	0.32359	0.0607	0.26915	0.15911	0.45709	0.06206	0.33113	0.13966	0.35481	0.08631
0.2884	0.15758	0.33113	0.05228	0.27542	0.16254	0.46774	0.06415	0.33884	0.14094	0.36308	0.08697
0.29512	0.15858	0.33884	0.04505	0.28184	0.16422	0.47863	0.06605	0.34674	0.14177	0.37154	0.08643
0.302	0.15912	0.34674	0.04186	0.2884	0.16572	0.48978	0.06711	0.35481	0.14235	0.38019	0.0851
0.30903	0.16034	0.35481	0.04597	0.29512	0.16668	0.50119	0.06875	0.36308	0.14455	0.38905	0.08443
0.31623	0.16407	0.36308	0.05112	0.302	0.16693	0.51286	0.06898	0.37154	0.14585	0.39811	0.08459
0.32359	0.16913	0.37154	0.05434	0.30903	0.16548	0.52481	0.06868	0.38019	0.14595	0.40738	0.08526
0.33113	0.17297	0.38019	0.05216	0.31623	0.16337	0.53703	0.06876	0.38905	0.14716	0.41687	0.08804
0.33884	0.17581	0.38905	0.04581	0.32359	0.16234	0.54954	0.0698	0.39811	0.14845	0.42658	0.09112
0.34674	0.17909	0.39811	0.04334	0.33113	0.16211	0.56234	0.07303	0.40738	0.14721	0.43652	0.09379
0.35481	0.18182	0.40738	0.04485	0.33884	0.16225	0.57544	0.07615	0.41687	0.14745	0.44668	0.09597
0.36308	0.18326	0.41687	0.05322	0.34674	0.16392	0.58884	0.07853	0.42658	0.14716	0.45709	0.0964
0.37154	0.18476	0.42658	0.05886	0.35481	0.16808	0.60256	0.07812	0.43652	0.14828	0.46774	0.09524
0.38019	0.1871	0.43652	0.06243	0.36308	0.17359	0.6166	0.07568	0.44668	0.15102	0.47863	0.09376
0.38905	0.18861	0.44668	0.06637	0.37154	0.17872	0.63096	0.07246	0.45709	0.15424	0.48978	0.09261
0.39811	0.18734	0.45709	0.07393	0.38019	0.18327	0.64565	0.0704	0.46774	0.15807	0.50119	0.09222
0.40738	0.18725	0.46774	0.08516	0.38905	0.18706	0.66069	0.07219	0.47863	0.16184	0.51286	0.09235
0.41687	0.18773	0.47863	0.09447	0.39811	0.18967	0.67608	0.07544	0.48978	0.16473	0.52481	0.09348
0.42658	0.18957	0.48978	0.09831	0.40738	0.1916	0.69183	0.07984	0.50119	0.1662	0.53703	0.09646
0.43652	0.19229	0.50119	0.09723	0.41687	0.1945	0.70795	0.08246	0.51286	0.1671	0.54954	0.10344
0.44668	0.19738	0.51286	0.0865	0.42658	0.19722	0.72444	0.08656	0.52481	0.16917	0.56234	0.11171
0.45709	0.20068	0.52481	0.0794	0.43652	0.19935	0.74131	0.09006	0.53703	0.17261	0.57544	0.11822
0.46774	0.2015	0.53703	0.07577	0.44668	0.20179	0.75858	0.09297	0.54954	0.17524	0.58884	0.11874
0.47863	0.20212	0.54954	0.08317	0.45709	0.20326	0.77625	0.09224	0.56234	0.17745	0.60256	0.11533
0.48978	0.20178	0.56234	0.08892	0.46774	0.20495	0.79433	0.08822	0.57544	0.17528	0.6166	0.11081
0.50119	0.2009	0.57544	0.09328	0.47863	0.20893	0.81283	0.08855	0.58884	0.17449	0.63096	0.1078
0.51286	0.20192	0.58884	0.09908	0.48978	0.2132	0.83176	0.09212	0.60256	0.17415	0.64565	0.10914
0.52481	0.20375	0.60256	0.09762	0.50119	0.21718	0.85114	0.09187	0.6166	0.17841	0.66069	0.11465
0.53703	0.20651	0.6166	0.08805	0.51286	0.21992	0.87096	0.09051	0.63096	0.18475	0.67608	0.12097
0.54954	0.20946	0.63096	0.08468	0.52481	0.21943	0.89125	0.09239	0.64565	0.18967	0.69183	0.12436
0.56234	0.21397	0.64565	0.09322	0.53703	0.217	0.91201	0.09195	0.66069	0.1927	0.70795	0.1249
0.57544	0.22037	0.66069	0.09193	0.54954	0.21777	0.93325	0.09198	0.67608	0.19592	0.72444	0.12348
0.58884	0.23108	0.67608	0.06885	0.56234	0.21982	0.95499	0.09684	0.69183	0.19798	0.74131	0.12394
0.60256	0.23808	0.69183	0.0531	0.57544	0.22947	0.97724	0.10003	0.70795	0.19595	0.75858	0.12588
0.6166	0.24126	0.70795	0.05697	0.58884	0.23869	1	0.10083	0.72444	0.19264	0.77625	0.12689
0.63096	0.23529	0.72444	0.07415	0.60256	0.25005	1.02329	0.09802	0.74131	0.19051	0.79433	0.12794
0.64565	0.22781	0.74131	0.08066	0.6166	0.25542	1.04713	0.10129	0.75858	0.18717	0.81283	0.1289
0.66069	0.22647	0.75858	0.08336	0.63096	0.25822	1.07152	0.1107	0.77625	0.18562	0.83176	0.1316
0.67608	0.23272	0.77625	0.10227	0.64565	0.25799	1.09648	0.10903	0.79433	0.19553	0.85114	0.13453
0.69183	0.24298	0.79433	0.10754	0.66069	0.25696	1.12202	0.10541	0.81283	0.20898	0.87096	0.1374
0.70795	0.25363	0.81283	0.09195	0.67608	0.25273	1.14815	0.11208	0.83176	0.22177	0.89125	0.1384
0.72444	0.26672	0.83176	0.09473	0.69183	0.25112	1.1749	0.10712	0.85114	0.23299	0.91201	0.13524
0.74131	0.2704	0.85114	0.10523	0.70795	0.25097	1.20226	0.10785	0.87096	0.23603	0.93325	0.13263
0.75858	0.26809	0.87096	0.09385	0.72444	0.2554	1.23027	0.11524	0.89125	0.23623	0.95499	0.13363
0.77625	0.27368	0.89125	0.09161	0.74131	0.26352	1.25893	0.12116	0.91201	0.23594	0.97724	0.13579
0.79433	0.29096	0.91201	0.09533	0.75858	0.27411	1.28825	0.12139	0.93325	0.23424	1	0.13591
0.81283	0.30487	0.93325	0.09419	0.77625	0.28404	1.31826	0.12068	0.95499	0.234	1.02329	0.13582
0.83176	0.31166	0.95499	0.11365	0.79433	0.28652	1.34896	0.12265	0.97724	0.24142	1.04713	0.14327
0.85114	0.31333	0.97724	0.12031	0.81283	0.284	1.38038	0.12474	1	0.24818	1.07152	0.15239
0.87096	0.31112	1	0.11322	0.83176	0.27961	1.41254	0.12966	1.02329	0.24613	1.09648	0.1556
0.89125	0.30967	1.02329	0.12442	0.85114	0.27919	1.44544	0.12736	1.04713	0.24736	1.12202	0.15721
0.91201	0.31411	1.04713	0.13901	0.87096	0.28203	1.47911	0.13721	1.07152	0.26407	1.14815	0.16017
0.93325	0.32208	1.07152	0.11624	0.89125	0.29055	1.51356	0.13544	1.09648	0.26586	1.1749	0.16092
0.95499	0.33276	1.09648	0.12034	0.91201	0.30392	1.54882	0.12116	1.12202	0.25713	1.20226	0.16427
0.97724	0.34147	1.12202	0.14505	0.93325	0.31515	1.58489	0.11985	1.14815	0.25798	1.23027	0.16474
1	0.34081	1.14815	0.15952	0.95499	0.32288	1.62181	0.12458	1.1749	0.26082	1.25893	0.16619
1.02329	0.34402	1.1749	0.1411	0.97724	0.32148	1.65959	0.1302	1.20226	0.26216	1.28825	0.17739
1.04713	0.36057	1.20226	0.16625	1	0.32007	1.69824	0.13306	1.23027	0.27675	1.31826	0.17503
1.07152	0.37111	1.23027	0.14474	1.02329	0.33251	1.7378	0.13256	1.25893	0.29004	1.34896	0.17228
1.09648	0.37464	1.25893	0.13661	1.04713	0.33872	1.77828	0.13311	1.28825	0.2913	1.38038	0.18659
1.12202	0.37647	1.28825	0.10232	1.07152	0.34136	1.8197	0.15329	1.31826	0.29916	1.41254	0.18643
1.14815	0.37627	1.31826	0.12946	1.09648	0.34564	1.86209	0.14937	1.34896	0.30711	1.44544	0.18044
1.1749	0.38045	1.34896	0.09903	1.12202	0.34564	1.90546	0.13683	1.38038	0.30533	1.47911	0.18508
1.20226	0.39156	1.38038	0.1076	1.14815	0.35521	1.94984	0.13207	1.41254	0.30055	1.51356	0.18529
1.23027	0.40606	1.41254	0.14366	1.1749	0.36406	1.99526	0.13771	1.44544	0.29455	1.54882	0.18411
1.25893	0.40583	1.44544	0.16005	1.20226	0.3592	2.04174	0.13063	1.47911	0.31155	1.58489	0.19115
1.28825	0.40933	1.47911	0.1644	1.23027	0.38259	2.0893	0.14009	1.51356	0.31738	1.62181	0.18877
1.31826	0.41899	1.51356	0.16138	1.25893	0.40092	2.13796	0.13635	1.54882	0.3131	1.65959	0.20018
1.34896	0.4165	1.54882	0.17084	1.28825	0.40268	2.18776	0.13235	1.58489	0.32898	1.69824	0.19856
1.38038	0.44463	1.58489	0.13278	1.31826	0.42137	2.23872	0.13769	1.62181	0.33301	1.7378	0.19847
1.41254	0.4507	1.62181	0.13485	1.34896	0.42462	2.29087	0.12885	1.65959	0.32365	1.77828	0.20271
1.44544	0.44814	1.65959	0.17272	1.38038	0.40918	2.34423	0.12482	1.69824	0.33281	1.8197	0.19946
1.47911	0.4747	1.69824	0.20095	1.41254	0.42167	2.39883	0.12594	1.7378	0.33919	1.86209	0.20201
1.51356	0.48772	1.7378	0.15593	1.44544	0.42868	2.45471	0.12645	1.77828	0.33099	1.90546	0.20845
1.54882	0.50009	1.77828	0.20612	1.47911	0.40872	2.51189	0.13453	1.8197	0.34039	1.94984	0.18862
1.58489	0.50693	1.8197	0.18671	1.51356	0.42647	2.5704	0.12912	1.86209	0.34936	1.99526	0.19689
1.62181	0.50279	1.86209	0.14657	1.54882	0.44646	2.63027	0.13418	1.90546	0.34729	2.04174	0.21492
1.65959	0.49602	1.90546	0.17602	1.58489	0.43154	2.69153	0.13642	1.94984	0.34258	2.0893	0.21297
1.69824	0.50939	1.94984	0.20075	1.62181	0.45802	2.75423	0.13308	1.99526	0.34537	2.13796	0.20287
1.7378	0.53784	1.99526	0.18901	1.65959	0.47138	2.81838	0.12332	2.04174	0.34994	2.18776	0.2136
1.77828	0.58089	2.04174	0.19466	1.69824	0.4848	2.88403	0.12643	2.0893	0.3594	2.23872	0.20764
1.8197	0.56448	2.0893	0.16383	1.7378	0.48302	2.95121	0.11642	2.13796	0.35436	2.29087	0.2027
1.86209	0.55449	2.13796	0.18169	1.77828	0.48773	3.01995	0.12233	2.18776	0.36258	2.34423	0.19436
1.90546	0.56577	2.18776	0.20487	1.8197	0.49154	3.0903	0.10952	2.23872	0.34704	2.39883	0.1991
1.94984	0.53223	2.23872	0.16447	1.86209	0.51902	3.16228	0.11689	2.29087	0.34812	2.45471	0.2145
1.99526	0.5434	2.29087	0.18173	1.90546	0.50915	3.23594	0.11089	2.34423	0.3517	2.51189	0.20074
2.04174	0.57463	2.34423	0.18247	1.94984	0.50119	3.31131	0.13156	2.39883	0.35116	2.5704	0.19647
2.0893	0.58685	2.39883	0.20873	1.99526	0.5114	3.38844	0.11581	2.45471	0.34124	2.63027	0.20339
2.13796	0.61673	2.45471	0.18484	2.04174	0.51732	3.46737	0.1258	2.51189	0.35427	2.69153	0.19418
2.18776	0.63942	2.51189	0.19721	2.0893	0.51454	3.54813	0.12769	2.5704	0.35065	2.75423	0.18494
2.23872	0.6188	2.5704	0.17242	2.13796	0.52123	3.63078	0.134	2.63027	0.34591	2.81838	0.18669
2.29087	0.64075	2.63027	0.18556	2.18776	0.52994	3.71535	0.13709	2.69153	0.35649	2.88403	0.19158
2.34423	0.6408	2.69153	0.19512	2.23872	0.53614	3.80189	0.15562	2.75423	0.33374	2.95121	0.18577
2.39883	0.57121	2.75423	0.14442	2.29087	0.53462	3.89045	0.15643	2.81838	0.32482	3.01995	0.18628
2.45471	0.61318	2.81838	0.15629	2.34423	0.52564	3.98107	0.18192	2.88403	0.33461	3.0903	0.16863
2.51189	0.59333	2.88403	0.14142	2.39883	0.51669	4.0738	0.19575	2.95121	0.30941	3.16228	0.16659
2.5704	0.62055	2.95121	0.13225	2.45471	0.53184	4.16869	0.21351	3.01995	0.29035	3.23594	0.19173
2.63027	0.60826	3.01995	0.08735	2.51189	0.53118	4.2658	0.25112	3.0903	0.31337	3.31131	0.17022
2.69153	0.60075	3.0903	0.13271	2.5704	0.51351	4.36516	0.27635	3.16228	0.29758	3.38844	0.1703
2.75423	0.60868	3.16228	0.15004	2.63027	0.49399	4.46684	0.31936	3.23594	0.2724	3.46737	0.16397
2.81838	0.60478	3.23594	0.14015	2.69153	0.55152	4.57088	0.35728	3.31131	0.27041	3.54813	0.16422
2.88403	0.59299	3.31131	0.15966	2.75423	0.51104	4.67735	0.41873	3.38844	0.28284	3.63078	0.16068
2.95121	0.6093	3.38844	0.19069	2.81838	0.48921	4.7863	0.49655	3.46737	0.24311	3.71535	0.16701
3.01995	0.57955	3.46737	0.1599	2.88403	0.47861	4.89779	0.55906	3.54813	0.25367	3.80189	0.15408
3.0903	0.59808	3.54813	0.09944	2.95121	0.45657	5.01187	0.63678	3.63078	0.25428	3.89045	0.16498
3.16228	0.57696	3.63078	0.15446	3.01995	0.46496	5.12861	0.72492	3.71535	0.23412	3.98107	0.18394
3.23594	0.56267	3.71535	0.14189	3.0903	0.45609	5.24807	0.83914	3.80189	0.22485	4.0738	0.18012
3.31131	0.51635	3.80189	0.11854	3.16228	0.44788	5.37032	0.94107	3.89045	0.2174	4.16869	0.20588
3.38844	0.53714	3.89045	0.10951	3.23594	0.43437	5.49541	1.04929	3.98107	0.23279	4.2658	0.22596
3.46737	0.49408	3.98107	0.16844	3.31131	0.43254	5.62341	1.16828	4.0738	0.19336	4.36516	0.24738
3.54813	0.48885	4.0738	0.071	3.38844	0.39773	5.7544	1.2979	4.16869	0.19383	4.46684	0.28554
3.63078	0.46607	4.16869	0.14781	3.46737	0.38784	5.88844	1.42415	4.2658	0.18205	4.57088	0.31859
3.71535	0.46213	4.2658	0.19661	3.54813	0.37578	6.0256	1.51235	4.36516	0.19179	4.67735	0.35788
3.80189	0.45704	4.36516	0.15893	3.63078	0.36155	6.16595	1.59572	4.46684	0.19738	4.7863	0.40107
3.89045	0.41976	4.46684	0.25035	3.71535	0.3583	6.30957	1.67246	4.57088	0.1935	4.89779	0.46148
3.98107	0.4097	4.57088	0.28278	3.80189	0.33035	6.45654	1.71387	4.67735	0.19758	5.01187	0.53612
4.0738	0.38087	4.67735	0.27809	3.89045	0.30427	6.60693	1.72521	4.7863	0.2297	5.12861	0.61105
4.16869	0.33995	4.7863	0.36941	3.98107	0.26302	6.76083	1.68035	4.89779	0.22838	5.24807	0.68535
4.2658	0.3302	4.89779	0.41435	4.0738	0.26804	6.91831	1.63365	5.01187	0.27977	5.37032	0.78297
4.36516	0.30755	5.01187	0.45161	4.16869	0.26623	7.07946	1.57213	5.12861	0.3082	5.49541	0.89271
4.46684	0.30223	5.12861	0.58532	4.2658	0.23967	7.24436	1.45992	5.24807	0.34411	5.62341	1.00639
4.57088	0.28062	5.24807	0.66217	4.36516	0.23346	7.4131	1.28428	5.37032	0.39809	5.7544	1.12389
4.67735	0.23703	5.37032	0.7303	4.46684	0.22748	7.58578	1.16694	5.49541	0.44814	5.88844	1.23017
4.7863	0.24903	5.49541	0.85473	4.57088	0.22018	7.76247	0.97659	5.62341	0.50443	6.0256	1.32457
4.89779	0.18513	5.62341	0.92979	4.67735	0.2037	7.94328	0.78225	5.7544	0.58677	6.16595	1.43119
5.01187	0.20503	5.7544	1.02888	4.7863	0.18733	8.12831	0.68022	5.88844	0.65114	6.30957	1.52817
5.12861	0.19605	5.88844	1.17189	4.89779	0.18063	8.31764	0.54999	6.0256	0.74264	6.45654	1.56631
5.24807	0.14745	6.0256	1.24248	5.01187	0.17934	8.51138	0.42636	6.16595	0.80203	6.60693	1.61481
5.37032	0.17066	6.16595	1.32776	5.12861	0.14268	8.70964	0.31912	6.30957	0.88945	6.76083	1.60557
5.49541	0.14454	6.30957	1.39572	5.24807	0.1428	8.91251	0.2762	6.45654	0.94221	6.91831	1.57967
5.62341	0.14716	6.45654	1.4652	5.37032	0.18128	9.12011	0.18888	6.60693	1.0131	7.07946	1.51706
5.7544	0.12675	6.60693	1.53536	5.49541	0.1788	9.33254	0.14921	6.76083	1.04526	7.24436	1.43754
5.88844	0.11036	6.76083	1.51355	5.62341	0.17984	9.54993	0.16119	6.91831	1.08145	7.4131	1.31062
6.0256	0.09565	6.91831	1.55367	5.7544	0.20935	9.77237	0.15137	7.07946	1.06979	7.58578	1.17505
6.16595	0.06267	7.07946	1.54271	5.88844	0.22657	10	0.12703	7.24436	1.05137	7.76247	1.02775
6.30957	0.09249	7.24436	1.41991	6.0256	0.22809	10.2329	0.1277	7.4131	0.97191	7.94328	0.85783
6.45654	0.05856	7.4131	1.26676	6.16595	0.24745	10.4713	0.10484	7.58578	0.91083	8.12831	0.71047
6.60693	0.093	7.58578	1.22078	6.30957	0.2601	10.7152	0.10258	7.76247	0.8165	8.31764	0.58939
6.76083	0.07004	7.76247	1.06774	6.45654	0.30798	10.9648	0.08207	7.94328	0.69946	8.51138	0.45747
6.91831	0.12215	7.94328	0.94799	6.60693	0.31081	11.2202	0.11595	8.12831	0.62561	8.70964	0.36178
7.07946	0.07901	8.12831	0.83767	6.76083	0.35094	11.4815	0.08317	8.31764	0.5019	8.91251	0.27477
7.24436	0.05417	8.31764	0.76708	6.91831	0.37786	11.749	0.11494	8.51138	0.40099	9.12011	0.23484
7.4131	0.05911	8.51138	0.68963	7.07946	0.36318	12.0226	0.08693	8.70964	0.33068	9.33254	0.17354
7.58578	0.07129	8.70964	0.6076	7.24436	0.39206	12.3027	0.07517	8.91251	0.25446	9.54993	0.16766
7.76247	0.06211	8.91251	0.5057	7.4131	0.39564	12.5892	-0.00401	9.12011	0.19511	9.77237	0.13524
7.94328	0.08031	9.12011	0.48554	7.58578	0.37852	12.8825	0.0461	9.33254	0.16669	10	0.08483
8.12831	0.05264	9.33254	0.46421	7.76247	0.36649	13.1826	0.0105	9.54993	0.1462	10.2329	0.09586
8.31764	0.05718	9.54993	0.45485	7.94328	0.3148	13.4896	-0.04715	9.77237	0.1123	10.4713	0.11778
8.51138	0.08464	9.77237	0.27665	8.12831	0.26891	13.8038	0.07013	10	0.12655	10.7152	0.06447
8.70964	0.06761	10	0.31758	8.31764	0.24359	14.1254	0.12287	10.2329	0.11999	10.9648	0.08211
8.91251	0.02519	10.2329	0.19171	8.51138	0.21868	14.4544	0.18283	10.4713	0.12237	11.2202	0.09471
9.12011	0.10992	10.4713	0.28285	8.70964	0.18026			10.7152	0.10181	11.4815	0.07955
9.33254	0.08025	10.7152	0.2156	8.91251	0.17513			10.9648	0.05612	11.749	0.07669
9.54993	0.03074	10.9648	0.17412	9.12011	0.15081			11.2202	0.10205	12.0226	0.08067
9.77237	0.05249	11.2202	0.14565	9.33254	0.12398			11.4815	0.0938	12.3027	0.07173
10	0.09053	11.4815	0.22051	9.54993	0.07964			11.749	0.09537	12.5892	0.05615
10.2329	0.04173	11.749	0.17897	9.77237	0.06356			12.0226	0.08145	12.8825	0.07284
10.4713	0.04775	12.0226	0.06271	10	0.07197			12.3027	0.07663	13.1826	0.05237
10.7152	0.0713	12.3027	0.15635	10.2329	0.08885			12.5892	0.05279	13.4896	0.03796
10.9648	0.05193	12.5892	0.21327	10.4713	0.07285			12.8825	0.04368	13.8038	0.01344
11.2202	0.05268	12.8825	0.31179	10.7152	0.12625			13.1826	0.04196	14.1254	0.03483
11.4815	0.08504			10.9648	0.07874			13.4896	0.06681
11.749	0.0489			11.2202	0.0667			13.8038	0.0373
12.0226	0.0595			11.4815	0.03334			14.1254	-0.00441
12.3027	0.06732			11.749	0.07511			14.4544	0.08221
12.5892	0.09219			12.0226	0.03262
12.8825	0.04809			12.3027	0.05386
13.1826	0.03309			12.5892	0.03681
13.4896	0.04381			12.8825	0.04544
13.8038	0.00557			13.1826	0.07374
14.1254	0.01588			13.4896	0.0148
14.4544	0.04173
14.7911	0.00684
15.1356	-0.04084
15.4882	0.01148
15.8489	0.18146

## Sheet: Figure 2C
Molar ratio	normalized heat per injection (cal mol-1)
0.08925	-17728.3
0.19778	-16995.5
0.25264	-15894.3
0.30788	-15692.5
0.36352	-11956
0.41955	-11221.8
0.47597	-10404.2
0.53278	-9488.94
0.58998	-8908.21
0.64758	-7267.89
0.70556	-6114.8
0.76394	-5020.94
0.82271	-3945.69
0.88187	-3672.4
0.94142	-2898.52
1.00137	-2556.79
1.12243	-2230.75
1.18355	-2161.11
1.24506	-1815.9
1.30696	-1565.15
1.36925	-1740.35
1.43194	-1196.02

## Sheet: Figure 2D
Molar ratio	normalized heat per injection (cal mol-1)
0.08957	-23058.3
0.14384	-21242.1
0.25355	-18496.7
0.30899	-16783.2
0.36483	-17286.4
0.42106	-14979.4
0.47769	-12281.8
0.53471	-10710.9
0.59212	-7888.09
0.64992	-7463.19
0.70811	-6510.76
0.7667	-4690.32
0.82569	-4820.31
0.88506	-3869.42
0.94483	-2298.82
1.00499	-4581.47
1.18783	-2880.15
1.24956	-1565.21
1.31169	-2314.25
1.37421	-3005.02
1.43712	-1275.49
--

## Sheet: Figure 2E
Molar ratio	normalized heat per injection (kcal mol-1)
0.036	-3.83234
0.17164	-3.40016
0.30826	-3.5701
0.44586	-3.22085
0.58444	-3.36904
0.724	-3.17088
0.86454	-2.8186
1.00606	-2.55109
1.14856	-2.20028
1.29205	-2.33686
1.43651	-1.31048
1.58196	-1.3132
1.72838	-0.85418
1.87579	-0.94569
2.02418	-0.51
2.17355	-0.95317
2.3239	-0.73444
2.47523	-0.73235
2.62754	-0.67666
2.78083	-0.60741
2.9351	-0.67363
3.09036	-0.72627
3.24659	-0.48896
3.40381	-0.49403

## Sheet: Figure_3A+B
	Residue Number	p23 FL vs. p23 1-147	p23 FL vs. p23 1-122
	1
	2	0.0232285	0.0284822
	3	0.0297853	0.0296431
	4	0.0252339	0.0640183
	5	0.0239464	0.0387439
	6	0.0198462	0.0140792
	7	0.0175078	0.0779024
	8
	9	0.0289394	-0.2
	10	0.0371397	-0.2
	11	0.0160477	-0.2
	12	0.0553696	0.423792
	13	0.0343032	-0.2
	14	0.0236022	1.00143
	15	0.0485658	0.302025
	16
	17	0.0159733	0.538643
	18	0.0430947	0.0217828
	19	0.0233994	0.0380626
	20	0.0573648	0.173691
	21
	22	0.0480448	0.0884556
	23	0.0660583	0.349027
	24	0.0235963	0.160586
	25	0.0529039	0.376903
	26	0.0445523	0.0814346
	27	0.103444	0.27716
	28	0.0106773	-0.2
	29	0.0490143	-0.2
	30	0.0648301	-0.2
	31	0.058873	0.0570687
	32	0.0218004	0.112715
	33	0.0219734	0.0910194
	34	0.0118306	0.033285
	35	0.0524141	0.0869387
	36	0.0608927	0.0407184
	37	0.0350976	0.03788
	38
	39	0.0254566	0.0453551
	40	0.00700956	0.0444162
	41	0.132014	0.112179
	42	0.0174343	0.0276865
	43	0.0266824	0.0471006
	44
	45	0.0221316	0.0310922
	46	0.0253457	0.0229971
	47	0.00341646	0.0688425
	48	0.0196709	0.017982
	49	0.0130676	0.0369172
	50	0.0547883	0.0626129
	51	0.0174894	0.0113648
	52	0.0241767	0.0317881
	53	0.032334	0.0238318
	54	0.0791182	0.0836454
	55
	56	0.028146	0.0314367
	57	0.0286328	0.0107672
	58	0.0259334	0.0334512
	59	0.0262486	0.024414
	60	0.0377215	0.037714
	61	0.0335941	0.029389
	62	0.0294953	0.0433921
	63	0.0191762	0.0191206
	64	0.0258646	0.0188215
	65	0.0226594	0.0336292
	66	0.018866	0.0247651
	67	0.00279869	0.0336392
	68	0.0123747	0.0548693
	69	0.0265317	0.0333317
	70	0.0223339	0.0784634
	71	0.0163669	0.0669223
	72	0.0225876	0.109096
	73	0.0327154	0.136034
	74	0.0264957	0.0168521
	75	0.0232992	0.0323464
	76	0.0255026	0.0456619
	77
	78	0.0719179	0.0588575
	79	0.019503	0.0296706
	80	0.0214218	0.0593146
	81	0.113439	0.148908
	82	0.0752189	0.17968
	83	0.0196795	0.201064
	84	0.0268961	0.211843
	85	0.0595724	0.0395949
	86
	87	0.125205	0.158154
	88	0.0485727	0.033909
	89	0.0573149	0.0680877
	90	0.16348	0.137314
	91	0.276585	0.152929
	92	0.040379	0.0324573
	93	0.0972695	0.160764
	94	0.0355912	0.174089
	95	0.0729929	0.0687962
	96	0.0483887	0.0684344
	97	0.0233561	0.0453509
	98	0.035233	0.103203
	99	0.0333132	0.0251123
	100	0.0329861	0.226511
	101	0.0258304	0.146512
	102	0.043349	0.27463
	103	0.0418532	0.388648
	104	0.0789279	0.296752
	105
	106	0.0257645	0.0572479
	107	0.0532314	-0.2
	108	0.0231394	0.145009
	109	0.0239085	-0.2
	110	0.0296873	-0.2
	111	0.0217997	-0.2
	112	0.0266748	0.161696
	113	0.0174313	-0.2
	114	0.0236739	-0.2
	115
	116
	117	0.0254517	1.50355
	118	0.0381702	-0.2
	119	0.0422303	-0.2
	120	0.0535016	0.648272
	121	0.0465391	0.635094
	122	0.00658139	1.33671
	123	0.00972189	-0.2
	124	0.0464556	-0.2
	125	0.0825047	-0.2
	126
	127	0.0459286
	128	0.0106726
	129	0.041276
	130	0.0790734
	131	0.0249496
	132	0.0604151
	133	0.00987461
	134	0.0690432
	135	0.0578945
	136	0.0843764
	137	0.0712179
	138	0.0492714
	139	0.0371293
	140	0.0926422
	141	0.0478329
	142	0.117136
	143	0.0754232
	144	0.109253
	145	0.0855293
	146	0.0885692
	147	0.0284448
	148
	149
	150
	151
	152
	153
	154
	155
	156
	157
	158
	159
	160
	161
	162
	163
	164
	165
	166
	167
	168
	169
	170
	171
	172
	173
	174
	175
	176
	177
	178
	179
	180
	181
	182
	183
	184
	185
	186
	187
	188
	189
	190
	191
	192
	193
	194
	195
	196
	197
	198
	199
	200
	201
	202
	203
	204
	205
	206
	207
	208
	209
	210
	211
	212
	213
	214
	215
	216

## Sheet: Figure_3C+D
	Residue number	Delta (C_alpha) - Delta (C_beta) + D(CO)	{1H}-15N heteronuclear NOE
	1	0.07159	-0.0594558
	2	-0.31935	0.170071
	3	-0.16356	0.21408
	4	-0.84979	0.322153
	5	-1.86205	0.533961
	6	-4.14708	0.804109
	7	-5.88259	0.892328
	8
	9	0.40809	0.669421
	10	-5.67185	1.08954
	11	-5.8389	0.831352
	12	-8.13449
	13	-4.5993	0.808351
	14	-8.23513
	15	-6.21855
	16	-6.86456
	17	-3.497
	18	1.63926	0.859511
	19	-1.62493	0.953428
	20	-6.5652	0.793563
	21
	22	1.76742	0.84821
	23	-5.56155	0.992099
	24	-5.32003	0.832702
	25	-4.06458	-0.0251554
	26	-6.46492	0.601324
	27	-6.28275	0.878773
	28	-6.34568	0.859404
	29	-0.50226	0.924887
	30	-2.946
	31	0.19565	0.986585
	32	-4.07038	0.769719
	33	0.11643	0.695879
	34	-0.14686	0.713036
	35	-2.75658	0.74021
	36	-2.79827	0.112113
	37	-1.68659	0.514056
	38	-2.72389
	39	-3.71167	0.885472
	40	-5.25957	0.811373
	41	-2.66781	0.796165
	42	-3.47652	0.875564
	43	-6.67395	0.827601
	44	1.88156
	45	-2.31402	0.850391
	46	-4.61833	0.87386
	47	-8.13559	1.06792
	48	-9.99128	0.828584
	49	-8.56144
	50	-6.29929	0.839322
	51	-7.92881	0.845947
	52	-5.23551	0.75748
	53	-1.6728	0.776765
	54	-2.81158	0.288204
	55	-0.78565
	56	-0.67263	-0.205616
	57	3.35801	0.0537558
	58		0.509931
	59	-0.45856	0.545705
	60	-0.10458	0.410039
	61	-1.76962	0.227677
	62	-1.86746	0.492133
	63	-3.96782	0.720783
	64	-2.70276	0.769807
	65	-3.75983	0.815598
	66	-6.25731	0.767715
	67	-9.40742	0.836149
	68	-0.86169	0.861122
	69	-5.15907	0.92539
	70	-0.42235	0.805405
	71	-1.77751
	72	5.35497
	73	-10.2519
	74	-1.73517	0.498615
	75	-6.16844	0.872884
	76		0.328834
	77	5.18442
	78	4.40147	0.862763
	79	-3.29433	0.849968
	80	2.46029	0.777598
	81	-6.34338	0.860568
	82	-5.20666	0.408786
	83	-6.25393
	84	-1.91694	0.275335
	85	-3.93686	0.787325
	86	1.9694	0.643449
	87	-1.16285	0.695911
	88	-2.67688	0.496479
	89	-5.87459	0.819787
	90	-4.83003	0.91262
	91	-5.3346	0.911204
	92	-9.21005	1.09336
	93	-5.79855	1.04975
	94	-5.69991	1.00441
	95	1.66091	0.853745
	96	-0.86274	0.802739
	97	2.23878	0.8984
	98	-1.70426	0.841989
	99	-0.4175	0.787404
	100	-6.51209	0.704963
	101	3.39239	0.708695
	102	1.64248
	103	1.58919	1.0183
	104	-1.30842	0.910126
	105	-2.05064
	106	-6.36561	0.92752
	107	0.95458
	108	-4.27159	0.689595
	109	6.0944
	110	-1.59982	1.17744
	111	-0.75925	0.916063
	112	-6.86822	0.396124
	113	-0.76208	0.71667
	114	-1.48249	0.509805
	115
	116
	117	-1.16365	1.39726
	118	-6.42754	0.979731
	119	0.76419	0.754976
	120	-1.63013
	121	5.29312	0.825211
	122	3.00012	0.697287
	123	-3.39498
	124	1.52407	0.756577
	125		2.16626
	126
	127	3.03715
	128	1.20417	1.23325
	129	-2.0027	0.412508
	130	1.53255	0.727204
	131	2.08673	0.713257
	132	0.87438
	133	1.70963	0.467021
	134	0.52748	-0.271319
	135	0.64296	0.347455
	136	0.24412
	137
	138	-0.49374	0.402631
	139	0.55201	0.299381
	140	0.88079	0.418252
	141	0.68394	0.219273
	142	1.21853	0.29012
	143		0.165994
	144	-1.4141	0.413251
	145	-1.1927	0.238042
	146	-0.93566
	147	4.84634
	148
	149
	150
	151
	152
	153
	154
	155
	156
	157
	158
	159
	160
	161
	162	-1.24524	-0.0766885
	163	-0.785244	0.198376
	164	1.94476	0.137717
	165	2.00476	0.177073
	166	0.974756	0.311535
	167	0.694756	0.118342
	168	0.814756	0.10635
	169		0.061382
	170
	171
	172
	173
	174
	175
	176	-5.02524	-0.0497439
	177	-0.245244
	178	0.844756	0.227821
	179	2.42476	0.327317
	180	3.20476	0.209989
	181	3.11476	0.230134
	182	2.78476	0.416429
	183	3.52476	0.357341
	184	2.73976	0.37776
	185	2.67476	0.364786
	186	1.69476	0.342797
	187	1.35476	0.337931
	188	0.894756	0.207837
	189	0.414756	0.0866019
	190		0.0348706
	191
	192	-0.395244	0.108093
	193	-0.355244	0.13744
	194	-0.225244	0.117272
	195	0.874756	0.163045
	196		-0.0548079
	197	-1.01524	-0.0511754
	198	-0.495244	-0.00929842
	199	-1.53524	0.140285
	200	-1.07524	-0.0780287
	201	-0.995244	0.0360055
	202	-0.385244	-0.0451865
	203
	204
	205
	206
	207
	208	-1.51524	-0.153745
	209		0.318477
	210		0.0444249
	211		0.174905
	212
	213		-0.246528
	214		-0.332273
	215		-0.626049
	216		-0.63165

## Sheet: Figure_4B
	Residue	CSP (1H ppm, extended)	CSP (1H ppm, closed)
	1Met	0.0012915
	2Ala	0.00646422
	10Ala	0.00592458
	12Ile	0.00466826
	15Leu	0.0043424
	16Met	0.00675284
	18Leu	0.00306282
	19Ile	0.0028788
	20Ile	0.00404697
	29Ile	0.00520369
	31Leu	0.00302905
	34Leu	0.00596851
	35Ile	0.00660523
	38Ala
	41Ala	0.000516891
	42Leu	0.00943964
	45Ile	0.00299312	0.00691375
	50Leu	0.00184832
	56Leu	0.00793022
	62Leu	0.0023856
	64Ile	0.0147052
	74Val	0.00542928	0.0133277
	75Leu	0.0032497
	77Ile	0.00250712
	82Ile	0.00324388
	84Met	0.0183228	0.0312615
	87Ala	0.00550453
	89Leu	0.00403592
	90Ile	0.0043472
	93Leu	0.0108435
	96Ile	0.00570797
	97Ala	0.00707931
	103Ala	0.00486701
	105Met	0.00277503	0.178762
	107Ala	0.0146993
	108Leu	0.00212689
	110Ala	0.00788975
	112Ala	0.0287999
	114Val
	116Met		0.0953774
	117Ile	0.00286303
	122Val	0.00897082
	127Leu	0.0203469
	129Leu	0.0139592
	130Val	0.000783133
	131Ala	0.0169647
	134Val	0.00301544
	136Val	0.00898531
	137Ile	0.0050373
	147Ile	0.00388555
	152Ala	0.00170559
	158Val	0.014054
	160Leu	0.00790467
	163Val	0.00404649
	167Ile	0.00311286
	172Ile	0.0060635
	173Leu	0.00469516
	175Leu	0.0049508
	177Leu	0.000608793
	182Leu	0.00642739
	185Leu	0.0122652
	190Ile	0.000743984
	193Val	0.00192447
	194Ile	0.0178246
	201Val	0.00807158
	202Ala	0.00612537
	205Ile	0.0184156
	244Leu	0.00467914
	267Ile	0.0107537
	276Leu	0.012648
	284Ile	0.00722589
	296Ile	0.00636496
	304Leu	0.00282725
	306Val	0.00832726	0.0137729
	311Val	0.00483187
	315Leu	0.102703
	320Ile	0.00553076	0.061258
	321Leu	0.00946387
	323Ile	0.00908843	0.0305784
	327Ala	0.00518217
	331Leu	0.00221819
	341Ile	0.00505038	0.100362
	343Leu	0.0172182
	345Val	0.0177807
	348Val	0.00604345
	350Ile	0.0107397	0.065984
	354Ala	0.00992941
	357Leu	0.00930397
	358Ile	0.00349312	0.0611379
	362Leu	0.018411
	365Val	0.000947999
	368Val	0.000475569
	369Val	0.00393245
	374Leu	0.0206784
	376Leu	0.00525902
	378Leu	0.00357094
	382Met	0.00611139
	383Leu	0.0142312
	388Ile	0.00357937
	389Met	0.0120583	0.033404
	391Val	0.0262173
	392Ile	0.022569	0.130002
	396Ile	0.00203483
	397Val	0.0090028
	400Leu	0.0218655
	401Ile	0.0027308
	403Ala	0.0342565
	407Ile	0.00541133	0.0563108
	408Ala	0.0017529
	420Ala	0.0187169
	425Ile	0.00331959	0.072785
	427Leu	0.0107978
	429Val	0.0158737
	437Ala	0.0063094
	438Ala	0.00739085
	439Leu	0.00727703
	440Ala	0.00555169
	442Leu	0.0090602
	443Leu	0.0038265
	451Val	0.00926644
	454Leu	0.00283373
	457Leu	0.00540044
	461Val	0.00431912
	464Met	0.00445256	0.0115738
	471Ile	0.00386798
	474Ile	0.00770818
	479Leu	0.00420104
	481Ala	0.000747036
	482Val	0.00567403
	488Leu	0.00444391
	491Leu	0.0127859
	493Ala	0.00510808
	498Val	0.024775
	499Leu	0.00253602	0.00643755
	501Leu	0.00484267
	505Ile	0.00868349
	509Ala	0.00594793
	513Leu	0.0152149
	521Leu	0.0059415
	522Val
	524Ile	0.0106021
	538Ala	0.00525833
	544Ile	0.00870361
	553Ala	0.00773846
	554Leu	0.00176361
	557Ile	0.00983785
	558Leu	0.012344
	562Val	0.0052906
	566Val	0.00154503
	567Val	0.00395688
	571Leu	0.00665829
	572Leu
	574Ala	0.0128655
	577Ala	0.0147958
	578Ile	0.00547144
	589Met	0.00918347	0.090041
	592Ile	0.0104859
	593Met	0.00906183
	595Ala	0.00455338
	598Leu	0.0065931
	603Met	0.00805256
	607Met	0.00455044
	615Ile	0.00244745
	621Ile	0.00822838
	622Ile	0.00591148	0.0132068
	625Leu
	639Val	0.00984935
	645Leu	0.0123864
	650Ala	0.00227808
	651Leu	0.00749241
	652Leu	0.00199823
	658Leu	0.00563919
	668Ile	0.00741832	0.00326023
	671Leu	0.00194445
	674Leu	0.00267717
	676Leu	0.00587027
	678Ile	0.00773867
	687Ala	0.00532085
	690Ala	0.00679896
	693Ala	0.00421301
	694Ala	0.00483811
	701Ala	0.00525772
	705Met	0.00343295
	708Val	0.00392489

## Sheet: Figure_5
	Yeast						Human
	Residue number	I/I0 p23 + Hsp90	I/I0 p23 + GR	I/I0 p23 + Hsp90 + GR			Residue number	I/I0 p23 + Hsp90	I/I0 p23 + GR	I/I0 p23 + Hsp90 + GR
	1						1	0	0	0
	2	0.553033	0.274123	0.0731235			2	0	0	0
	3	0.139848	1.00927	0.259259			3	0	0	0
	4	0.134833	0.882835	0.0564819			4	0.0216109	0.151664	-0.2
	5	0.00393256	0.849773	0.0118986			5	0.0151694	0.125105	-0.2
	6	0.0170637	0.756957	-1			6	-0.2	0.14216	-0.2
	7	0.0273305	0.756463	-1			7	-0.2	0.130679	-0.2
	8						8	-0.2	0.130827	-0.2
	9	0.0387245	0.844931	-1			9	-0.2	0.136034	-0.2
	10	0.00580282	0.923682	0.000103253			10	-0.2	0.130069	-0.2
	11	0.069399	0.87903	-1			11	-0.2	0.139784	-0.2
	12	-1	0.743295	-1			12	0.0230321	0.159116	-0.2
	13	0.0131434	0.961673	0.0111898			13	-0.2	0.11959	-0.2
	14	0.00708587	0.965969	0.008591			14	-0.2	0.131383	-0.2
	15	0.464461	1.59929	0.160981			15	-0.2	0.125768	-0.2
	16						16	-0.2	0.13714	-0.2
	17	0.441414	0.417389	0.32138			17	-0.2	0.13304	-0.2
	18	-1	0.798089	0.013738			18	-0.2	0.138908	-0.2
	19	0.0429444	0.524088	0.0464521			19	-0.2	0.144352	-0.2
	20	0.0164352	0.719368	0.0247128			20	-0.2	0.153024	-0.2
	21						21	0.0197745	0.138307	-0.2
	22	0.012853	0.762699	0.025835			22	0.0204021	0.136174	-0.2
	23	-1	0.729574	0.00816478			23	0.0218309	0.14972	-0.2
	24	0.012466	0.843256	-1			24	-0.2	0.1656	-0.2
	25	0.0384399	0.97229	0.0107458			25	0.0175476	0.136267	-0.2
	26	0.0121022	0.514093	0.00320551			26	0.0206051	0.145062	-0.2
	27	0.0165772	-1	0.030686			27	0.0175573	0.128081	-0.2
	28	0.0509611	0.894434	0.0153768			28	0.0149466	0.131385	-0.2
	29	-1	0.809898	0.00892767			29	0.0207078	0.125973	-0.2
	30	-1	1.18101	-1			30	0.0238133	0.145206	-0.2
	31	0.0353901	0.799128	0.00152398			31	0.0213432	0.134022	-0.2
	32	0.0285782	0.764207	-1			32	0.0218767	0.139332	-0.2
	33	0.0120229	0.906706	0.00685981			33	0.0172699	0.131351	-0.2
	34	0.016334	0.861524	0.0034827			34	0.0194268	0.124661	-0.2
	35	0.00750517	0.852423	0.0102526			35	0.0156305	0.13829	-0.2
	36	0.0998142	0.663304	0.0747778			36	0.0190945	0.130395	-0.2
	37	0.0789712	1.01342	0.052089			37	0.0273622	0.143286	-0.2
	38						38	0.018886	0.137118	-0.2
	39	0.0123221	0.946149	0.00324076			39	-0.2	0.132159	-0.2
	40	0.0169764	0.885956	0.0105979			40	0.0134854	0.132439	-0.2
	41	0.0121342	0.832494	0.008619			41	0.0196541	0.129426	-0.2
	42	0.0155675	0.873372	-1			42	0.019669	0.130239	-0.2
	43	0.00382483	1.0009	-1			43	0.0298581	0.118932	-0.2
	44						44	0.0657754	0.117386	0.0872628
	45	0.00936405	0.805603	-1			45	0.0376556	0.0974694	0.0310732
	46	0.0179319	0.929072	0.0219061			46	0.0258298	0.112571	0.0179397
	47	0.0149442	0.795156	0.00834589			47	0.0254991	0.122112	0.0201364
	48	0.0264328	1.12351	0.0126044			48	-0.2	-0.2	-0.2
	49	0.023902	0.877812	0.00464197			49	0.0417203	0.149406	-0.2
	50	0.0135663	0.946334	-1			50	0.0662091	0.180656	-0.2
	51	0.00624615	1.04449	0.0137408			51	-0.2	0.142012	-0.2
	52	0.0134957	0.827585	0.0115197			52	0.0247239	0.117779	-0.2
	53	0.00991043	0.816898	-1			53	0.0177484	0.145328	-0.2
	54	0.242281	0.965196	0.164377			54	0.0220358	0.132979	-0.2
	55						55	0.046029	0.152974	-0.2
	56	0.213303	0.83886	0.0581882			56	-0.2	0.147012	-0.2
	57	0.126169	0.755794	0.0641144			57	-0.2	0.116859	-0.2
	58	0.0131476	0.931741	0.00893373			58	0.0190486	0.127505	-0.2
	59	0.0348749	0.860081	0.0177274			59	-0.2	0.153983	-0.2
	60	0.0237872	0.836866	0.0174159			60	0.017577	0.140305	-0.2
	61	0.445291	1.04287	0.0593857			61	0	0
	62	0.012404	0.842841	0.0185432			62	0.0197399	0.142283	-0.2
	63	-1	0.773915	-1			63	0.0151045	0.129306	-0.2
	64	0.0163085	0.866606	0.021796			64	0.0223885	0.118663	-0.2
	65	0.0162206	0.736934	0.00901484			65	0.0219764	0.129614	0.0300979
	66	0.0185627	0.826086	-1			66	0.0256497	0.108197	-0.2
	67	0.018889	0.982657	0.0298707			67	0.0229168	0.143155	-0.2
	68	0.0213042	0.782278	0.0145412			68	-0.2	0.1103	-0.2
	69	0.0319259	1.13542	0.0171063			69	0.0196973	0.138618	-0.2
	70	0.0215607	0.84956	-1			70	-0.2	0.121595	-0.2
	71	0.0212123	1.20519	0.0129135			71	0.0144079	0.134602	-0.2
	72	0.0246018	0.756527	-0.00221085			72	0.0145514	0.139134	-0.2
	73	-1		0.0253666			73	0.0173238	0.132999	-0.2
	74	0.0207957	0.90372	0.00699492			74	0.0217804	0.137159	-0.2
	75	0.0320895	0.875303	0.00722712			75	-0.2	0.140786	-0.2
	76	0.0808116	1.20056	0.0662132			76	0.024723	0.142794	-0.2
	77						77	-0.2	0.135818	-0.2
	78	0.0244878	0.740884	0.0188127			78	-0.2	0.138439	-0.2
	79	0.00622134	0.78579	0.00892079			79	-0.2	0.166218	-0.2
	80	0.000692133	0.802652	0.00468977			80	-0.2	0.191249	-0.2
	81	0.0386122	0.780653	0.00848594			81	0.0146257	0.124851	-0.2
	82	0.103202		0.392142			82	0.0156937	0.142536	-0.2
	83	0.00506483	0.884507	0.0150051			83	0.0218611	0.152016	-0.2
	84	0.0395292	1.12675	0.024225			84	0.01747	0.125601	-0.2
	85	-1	0.791	0.00253881			85	0.036214	0.123027	-0.2
	86						86	0.0172489	0.136957	-0.2
	87	0.0778825	0.848307	0.00773656			87	0	0
	88	0.636393	0.60044	0.267811			88	-0.2	0.124636	-0.2
	89	0.0171844	0.735857	0.00857657			89	0.0209339	0.144294	-0.2
	90	0.00561573	0.965754	0.0217034			90	-0.2	-0.2	-0.2
	91	0.042774	0.918453	0.0552793			91	0.0200032	0.149602	-0.2
	92	0.0363964	0.886188	-1			92	0.0201278	0.14184	-0.2
	93	0.0227217	0.808644	0.0387378			93	-0.2	0.0881043	-0.2
	94	0.0138157	0.703509	0.00506777			94	0.0291798	0.0911375	0.0186446
	95	-1	0.849206	-1			95	0.0218963	0.0541826	-0.2
	96	0.683998	1.06095	0.566708			96	0.0212022	0.11868	-0.2
	97	0.0117042	0.851446	-0.00510171			97	0	0
	98	0.00779563	0.7575	0.00340887			98	-0.2	0.0652732	-0.2
	99	0.0180299	0.878488	0.00708178			99	0.0134276	0.121565	-0.2
	100	0.0253707	0.814085	0.0174274			100	0.0209688	0.134197	-0.2
	101	0.0186267	0.87603	-0.00711747			101	-0.2	0.127623	-0.2
	102	0.0654839	0.219146	0.046774			102	0.0179594	0.126109	-0.2
	103	0.0324876	0.829806	-1			103	0.0102609	0.130443	-0.2
	104	0.00758589	0.746046	0.0109566			104	0.0214132	0.127764	-0.2
	105						105	0.0245652	0.154438	-0.2
	106	0.0088428	1.20009	-1			106	-0.2	0.138817	-0.2
	107	0.189299	0.87293	0.101424			107	0.0157697	0.129723	-0.2
	108	-1	0.690131	0.00792897			108	0.0275342	0.125325	-0.2
	109	0.00891558	0.874346	-1			109	0.0136391	0.126915	-0.2
	110	0.0419709	0.694437	0.0440444			110	0.0218115	0.119739	-0.2
	111	0.0354485	0.783326	0.00687973			111	-0.2	-0.2	-0.2
	112	0.0147432	0.868891	0.0238548			112	0.00544375	0.0972254	0.0306453
	113	0.0672069	0.940273	0.0661823			113	0.0588404	0.0888179	0.0530916
	114	0.046563	0.731709	0.0420884			114	0.0688648	0.0924576	0.070535
	115						115	0.0694788	0.0620692	0.106297
	116						116	0.0948314	0.089423	0.161143
	117	0.0161103	0.919485	-1			117	0	0	0
	118	0.0147146	0.797316	-1			118	0.066989	0.0849502	0.0603214
	119	0.0404149	0.663554	0.0325177			119	0.0725389	0.0851808	0.0650749
	120	0.0584729	0.67961	-1			120	0.0787418	0.0842591	0.0617208
	121	0.0111102	0.705623	0.0511116			121	0.0532638	0.080958	0.0414697
	122	0.0293559	0.666536	0.0252436			122	0.0627146	0.0788235	0.0461744
	123	-1	0.660287	-0.0277549			123	0.0698039	0.0832199	0.0561135
	124	0.0537508	0.801164	0.00675964			124	0.0585345	0.0910811	0.0461619
	125	0.0355056	0.542428	-1			125	0.0660886	0.078568	0.0583645
	126						126	0	0	0
	127	0.265671	0.683197	0.262345			127	0.0715499	0.0824121	0.0663488
	128	0.0593196	0.601121	0.0271835			128	0.0918308	0.085189	0.0891471
	129	0.00260069	0.684546	0.0317588			129	0.118592	0.073258	0.115444
	130	0.109933	0.446937	0.0725587			130	0.0925524	0.0660825	0.115159
	131	0.0304397	0.754198	0.00429624			131	0.0931396	0.0758331	0.117334
	132		1.06546	0.282469			132	0.0887732	0.0664877	0.111652
	133	0.653509	0.910407	0.098361			133	0.0899335	0.0729537	0.115994
	134	0.0243801	0.598182	0.0122265			134	0.0745615	0.0626215	0.168063
	135	0.790796	0.75827	0.3035			135	0	0	0
	136	0.724525	0.474167	0.172683			136	0.0549702	0.0627464	0.0994287
	137	0.299885	0.80517	0.138049			137	0.0771585	0.0671355	0.138284
	138	0.201998	0.746618	0.119523			138	0.0682827	0.0486844	0.117429
	139	0.621684	0.958786	0.268162			139	0	0	0
	140	0.27865	0.830493	0.037603			140	0.0774771	0.0722654	0.146214
	141	0.0987331	0.85715	0.0663802			141	0.069266	0.0648866	0.144371
	142	0.0315248	0.810379	0.00942476			142	0.0763499	0.0649057	0.165642
	143	0.128463	0.913509	0.121512			143	0.0848636	0.0654226	0.171496
	144	0.0348074	0.786084	0.0373194			144	0.0778812	0.0642269	0.163504
	145	0.760074	1.17448	0.65538			145	0.0835019	0.0666971	0.187784
	146	0.482336	1.27434	0.416591			146	0.091679	0.075155	0.185061
	147	0.466283	-1	0.646256			147	0.0863131	0.0690091	0.169327
	148						148	0.0906084	0.0752364	0.176056
	149						149	0.11184	0.0773486	0.216779
	150						150	0.105439	0.075722	0.192352
	151						151	0.104131	0.0930884	0.201
	152						152	0.105661	0.0759346	0.200907
	153						153	0.065233	0.0721699	0.117991
	154						154	0	0	0
	155						155	0.0749012	0.0686535	0.166029
	156						156	0.0755563	0.0659719	0.170135
	157						157	0	0	0
	158						158	0.0789456	0.0678626	0.178758
	159						159	0.0693547	0.0632374	0.156444
	160						160	0.0617169	0.055985	0.155806
	161						161	0	0	0
	162	0.659207	0.515497	0.259259
	163	0.481619	0.483565	0.0846651
	164	0.637267	0.966627	0.501077
	165	0.973347	0.890564	0.548076
	166	0.116404	0.650339	0.0502263
	167	0.114457	0.270634	0.126474
	168	0.468139	0.0389447	0.0185157
	169	0.33037	0.248312	0.0818882
	170
	171
	172
	173
	174
	175
	176	0.574366	0.392337	0.0391145
	177
	178	0.366593	0.172586	0.0655914
	179	0.374636	0.164511	0.0568441
	180	0.351157	0.197838	0.0568872
	181	0.340903	0.0893251	0.0235304
	182	0.308716	0.160448	0.0234235
	183	0.139026	0.243596	0.0199106
	184	0.573584	0.0733717	0.0874005
	185	0.312881	0.0240206	0.0240212
	186	0.246471	0.193835	0.0579166
	187	0.29161	0.0130034	0.0214557
	188	0.421852	0.0415253	0.0411205
	189	0.900196	0.0645722	0.152511
	190	1.21195	0.223358	0.365851
	191
	192	1.33823	0.597045	0.60687
	193	0.76835	0.344366	0.422741
	194	0.653623	0.246656	0.429866
	195	0.683568	0.5807	0.471037
	196	0.832539	0.840601	0.498592
	197	0.841605	0.987494	0.573262
	198	0.718091	0.956617	0.51573
	199	0.624033	0.863667	0.41657
	200	0.821582	1.01214	0.727543
	201	1.01368	0.887686	0.7485
	202	1.00103	1.18774	0.79444
	203
	204
	205
	206
	207
	208	0.75966	1.08349	0.686877
	209	0.743105	1.19715	0.596048
	210	0.691204	1.15054	0.598464
	211	0.71869	1.11527	0.638129
	212
	213	0.841259	1.16087	0.7244
	214	0.801703	1.12295	0.732758
	215	0.827662	1.14615	0.689967
	216	0.70963	1.15086	0.629425

[truncated: 8 more sheets: Figure 6, Figure_S1A, Figure_S1B, Figure_S2, Figure_S3, Figure_S5, Figure_S7A+B, Figure_S7C-E]
